# Supplementary material for: Overexpression of SNTG2, TRAF3IP2, and ITGA6 transcripts is associated with osteoporotic vertebral fracture in elderly women from community
Source: Mol Genet Genomic Med. 2020 Jun 30;8(9):e1391. doi: 10.1002/mgg3.1391 (PMC7507059; doi:10.1002/mgg3.1391)
Supplement: Supplementary file 3 — Supplementary Material [file MGG3-8-e1391-s003.xls]

## Sheet: Metadata Template
title	Gene expression data from osteoporosis vertebral fracture in elderly women
summary	This study is part of previous epidemiologic project, including a population-based survey (Sao Paulo Ageing & Health study (SPAH Study). The data from this study was collected between 2015 to 2016 and involved elderly women (ages ≥65 yeas) living in the Butanta district, Sao Paulo. Vertebral fractures were the most common clinical manifestation of osteoporosis and were associated with high morbim…
summary	The purpose of the study was identification of association between transcriptome and osteoporosis vertebral fracture in elderly women from community from Brazilian SPAH study.
overall design	Fasting blood samples were withdrawn from community elderly women with osteoporosis with vertebral fracture and no vertebral fracture. RNA was extracted from peripheral total blood, and hybridized into Affymetrix microarrays.
contributor	Jales Neto, L H
contributor	Wicik, Z
contributor	Torres, GHF
contributor	Takayama, L
contributor	Caparbo, VF
contributor	Lopes, N H M
contributor	Pereira, AC
contributor	Pereira, R M R
Sample name	title	source name	organism	characteristics: Gender	characteristics: Age (years)	characteristics: Race	characteristics: disease	molecule	label	description	chip name or GEO platform id
SAMPLE 1	Vertebral Facture	Total Blood	Human Sapiens	Woman	80	Black Brazilian (Latin American)	Osteoporosis	total RNA	Biotin	Gene expression data from elderly woman with vertebral fracture	GPL17585
SAMPLE 2	Vertebral Facture	Total Blood	Human Sapiens	Woman	82	White Brazilian (Latin American)	Osteoporosis	total RNA	Biotin	Gene expression data from elderly woman with vertebral fracture	GPL17586
SAMPLE 3	Vertebral Facture	Total Blood	Human Sapiens	Woman	80	Asian Brazilian (Latin American)	Osteoporosis	total RNA	Biotin	Gene expression data from elderly woman with vertebral fracture	GPL17587
SAMPLE 4	Vertebral Facture	Total Blood	Human Sapiens	Woman	78	Black Brazilian (Latin American)	Osteoporosis	total RNA	Biotin	Gene expression data from elderly woman with vertebral fracture	GPL17588
SAMPLE 5	Vertebral Facture	Total Blood	Human Sapiens	Woman	81	Black Brazilian (Latin American)	Osteoporosis	total RNA	Biotin	Gene expression data from elderly woman with vertebral fracture	GPL17589
SAMPLE 6	Vertebral Facture	Total Blood	Human Sapiens	Woman	91	Black Brazilian (Latin American)	Osteoporosis	total RNA	Biotin	Gene expression data from elderly woman with vertebral fracture	GPL17590
SAMPLE 7	Vertebral Facture	Total Blood	Human Sapiens	Woman	79	Black Brazilian (Latin American)	Osteoporosis	total RNA	Biotin	Gene expression data from elderly woman with vertebral fracture	GPL17591
SAMPLE 8	Vertebral Facture	Total Blood	Human Sapiens	Woman	83	Black Brazilian (Latin American)	Osteoporosis	total RNA	Biotin	Gene expression data from elderly woman with vertebral fracture	GPL17592
SAMPLE 9	Vertebral Facture	Total Blood	Human Sapiens	Woman	76	Black Brazilian (Latin American)	Osteoporosis	total RNA	Biotin	Gene expression data from elderly woman with vertebral fracture	GPL17593
SAMPLE 10	Vertebral Facture	Total Blood	Human Sapiens	Woman	79	White Brazilian (Latin American)	Osteoporosis	total RNA	Biotin	Gene expression data from elderly woman with vertebral fracture	GPL17594
SAMPLE 11	Vertebral Facture	Total Blood	Human Sapiens	Woman	74	Black Brazilian (Latin American)	Osteoporosis	total RNA	Biotin	Gene expression data from elderly woman with vertebral fracture	GPL17595
SAMPLE 12	Vertebral Facture	Total Blood	Human Sapiens	Woman	87	White Brazilian (Latin American)	Osteoporosis	total RNA	Biotin	Gene expression data from elderly woman with vertebral fracture	GPL17596
SAMPLE 13	Vertebral Facture	Total Blood	Human Sapiens	Woman	87	White Brazilian (Latin American)	Osteoporosis	total RNA	Biotin	Gene expression data from elderly woman with vertebral fracture	GPL17597
SAMPLE 14	Vertebral Facture	Total Blood	Human Sapiens	Woman	86	Asian Brazilian (Latin American)	Osteoporosis	total RNA	Biotin	Gene expression data from elderly woman with vertebral fracture	GPL17598
SAMPLE 15	Vertebral Facture	Total Blood	Human Sapiens	Woman	76	Black Brazilian (Latin American)	Osteoporosis	total RNA	Biotin	Gene expression data from elderly woman with vertebral fracture	GPL17599
SAMPLE 16	Vertebral Facture	Total Blood	Human Sapiens	Woman	76	Black Brazilian (Latin American)	Osteoporosis	total RNA	Biotin	Gene expression data from elderly woman with vertebral fracture	GPL17600
SAMPLE 17	Vertebral Facture	Total Blood	Human Sapiens	Woman	85	White Brazilian (Latin American)	Osteoporosis	total RNA	Biotin	Gene expression data from elderly woman with vertebral fracture	GPL17601
SAMPLE 18	Vertebral Facture	Total Blood	Human Sapiens	Woman	73	White Brazilian (Latin American)	Osteoporosis	total RNA	Biotin	Gene expression data from elderly woman with vertebral fracture	GPL17602
SAMPLE 19	Vertebral Facture	Total Blood	Human Sapiens	Woman	85	Black Brazilian (Latin American)	Osteoporosis	total RNA	Biotin	Gene expression data from elderly woman with vertebral fracture	GPL17603
SAMPLE 20	Vertebral Facture	Total Blood	Human Sapiens	Woman	82	Asian Brazilian (Latin American)	Osteoporosis	total RNA	Biotin	Gene expression data from elderly woman with vertebral fracture	GPL17604
SAMPLE 21	Vertebral Facture	Total Blood	Human Sapiens	Woman	86	White Brazilian (Latin American)	Osteoporosis	total RNA	Biotin	Gene expression data from elderly woman with vertebral fracture	GPL17605
SAMPLE 22	Vertebral Facture	Total Blood	Human Sapiens	Woman	82	Black Brazilian (Latin American)	Osteoporosis	total RNA	Biotin	Gene expression data from elderly woman with vertebral fracture	GPL17606
SAMPLE 23	Vertebral Facture	Total Blood	Human Sapiens	Woman	85	Black Brazilian (Latin American)	Osteoporosis	total RNA	Biotin	Gene expression data from elderly woman with vertebral fracture	GPL17607
SAMPLE 24	Vertebral Facture	Total Blood	Human Sapiens	Woman	81	Black Brazilian (Latin American)	Osteoporosis	total RNA	Biotin	Gene expression data from elderly woman with vertebral fracture	GPL17608
SAMPLE 25	No Vertebral Fracture (control group)	Total Blood	Human Sapiens	Woman	82	White Brazilian (Latin American)	Osteoporosis	total RNA	Biotin	Gene expression data from elderly woman without vertebral fracture	GPL17609
SAMPLE 26	No Vertebral Fracture (control group)	Total Blood	Human Sapiens	Woman	82	White Brazilian (Latin American)	Osteoporosis	total RNA	Biotin	Gene expression data from elderly woman without vertebral fracture	GPL17610
SAMPLE 27	No Vertebral Fracture (control group)	Total Blood	Human Sapiens	Woman	88	Black Brazilian (Latin American)	Osteoporosis	total RNA	Biotin	Gene expression data from elderly woman without vertebral fracture	GPL17611
SAMPLE 28	No Vertebral Fracture (control group)	Total Blood	Human Sapiens	Woman	76	White Brazilian (Latin American)	Osteoporosis	total RNA	Biotin	Gene expression data from elderly woman without vertebral fracture	GPL17612
SAMPLE 29	No Vertebral Fracture (control group)	Total Blood	Human Sapiens	Woman	81	White Brazilian (Latin American)	Osteoporosis	total RNA	Biotin	Gene expression data from elderly woman without vertebral fracture	GPL17613
SAMPLE 30	No Vertebral Fracture (control group)	Total Blood	Human Sapiens	Woman	78	White Brazilian (Latin American)	Osteoporosis	total RNA	Biotin	Gene expression data from elderly woman without vertebral fracture	GPL17614
SAMPLE 31	No Vertebral Fracture (control group)	Total Blood	Human Sapiens	Woman	82	White Brazilian (Latin American)	Osteoporosis	total RNA	Biotin	Gene expression data from elderly woman without vertebral fracture	GPL17615
SAMPLE 32	No Vertebral Fracture (control group)	Total Blood	Human Sapiens	Woman	80	Black Brazilian (Latin American)	Osteoporosis	total RNA	Biotin	Gene expression data from elderly woman without vertebral fracture	GPL17616
SAMPLE 33	No Vertebral Fracture (control group)	Total Blood	Human Sapiens	Woman	82	White Brazilian (Latin American)	Osteoporosis	total RNA	Biotin	Gene expression data from elderly woman without vertebral fracture	GPL17617
SAMPLE 34	No Vertebral Fracture (control group)	Total Blood	Human Sapiens	Woman	83	Black Brazilian (Latin American)	Osteoporosis	total RNA	Biotin	Gene expression data from elderly woman without vertebral fracture	GPL17618
SAMPLE 35	No Vertebral Fracture (control group)	Total Blood	Human Sapiens	Woman	84	Black Brazilian (Latin American)	Osteoporosis	total RNA	Biotin	Gene expression data from elderly woman without vertebral fracture	GPL17619
SAMPLE 36	No Vertebral Fracture (control group)	Total Blood	Human Sapiens	Woman	79	Black Brazilian (Latin American)	Osteoporosis	total RNA	Biotin	Gene expression data from elderly woman without vertebral fracture	GPL17620
PROTOCOLS
growth protocol	No growth protocol
treatment protocol	No treatment
extract protocol	Twenty mL of whole peripheral blood were collected under fasting conditions and stored it at -80°C until performed biochemical tests for bone metabolism (calcium, phosphorus, alkaline phosphatase, 25-hydroxyvitamin D, parathormone [PTH], bone turnover markers [CTX, P1NP]) and collected in PAXgene Blood RNA Tubes for RNA extraction. For RNA extraction, we used fresh blood and RNeasy columns (Qiage…
label protocol	RNA (100ng) from each sample were transcribed using Ambion WT Expression kit (Life Technologies), labeled and hybridized according to to Affymetrix GeneChip® Human Transcriptome Array HTA 2.0 protocol. Affymetrix standard procedure.
hyb protocol	cRNA were hybridized for 16 hr at 40ºC on Affymetrix GeneChip® Human Transcriptome Array HTA 2.0 according to GeneChip® WT PLUS Reagent Kit Affymetrix protoco. GeneChips were washed and stained in the Affymetrix Fluidcs Station 450
scan protocol	GeneChips were scanned using the scanner Gene Chip affymetrix 30007G
data processing	After quality control and assessment of the expression signals, CEL files were analyzed using Affymetrix GCOS®. The normalization of the transcriptomic data from 90 samples from the initial SPAH database was performed by the logarithm transformation of the expression signal using Expression Console software. In statistical analysis of the microarray data in studies related to vertebral fractures …
value definition	Log2 RMA signal; signal calculated by Expression Console v 1.1.2800.19935

## Sheet: Matrix Vertebral Fracture 
ID_REF	SAMPLE 1	SAMPLE 2	SAMPLE 3	SAMPLE 4	SAMPLE 5	SAMPLE 6	SAMPLE 7	SAMPLE 8	SAMPLE 9	SAMPLE 10	SAMPLE 11	SAMPLE 12	SAMPLE 13	SAMPLE 14	SAMPLE 15	SAMPLE 16	SAMPLE 17	SAMPLE 18	SAMPLE 19	SAMPLE 20	SAMPLE 21	SAMPLE 22	SAMPLE 23	SAMPLE 24
TC01000005.hg.1	17.0262	17.2353	16.6094	16.6827	16.7601	17.4858	16.995	16.3699	17.1028	16.5138	16.1567	17.3693	17.2659	16.2406	16.763	16.4128	16.6592	16.3013	16.8262	16.201	16.8897	16.5862	16.5004	16.8394
TC01000006.hg.1	19.9107	19.9095	19.8533	19.8726	19.9089	19.9193	19.9044	19.7883	19.9054	19.6418	19.7984	19.9158	19.9106	19.8322	19.898	19.899	19.8712	19.8232	19.8727	19.8347	19.8596	19.7909	19.899	19.8944
TC01000007.hg.1	19.8946	19.9101	19.7959	19.9042	19.8938	19.9193	19.8866	19.8461	19.9173	19.6478	19.6773	19.9152	19.9107	19.7125	19.9049	19.8984	19.8696	19.8214	19.8568	19.8341	19.8727	19.9097	19.6649	19.8945
TC01000008.hg.1	12.739	12.9064	11.0809	11.1439	11.5966	10.403	11.6512	10.14	12.6613	11.9311	10.6373	11.8211	12.6298	11.2216	12.0736	10.5714	10.8595	11.2142	10.1217	10.5578	11.2496	11.753	11.4106	11.143
TC01000009.hg.1	4.88344	4.55422	4.6944	5.52885	6.43848	5.34124	5.57539	4.40196	5.29497	4.5729	5.62311	5.1241	4.73196	5.19317	5.31236	4.38744	5.78577	4.99553	4.76604	4.57405	5.26104	5.66923	5.43499	5.3529
TC01000010.hg.1	3.97164	3.82052	3.43615	3.476	3.40432	3.57245	3.56071	3.62983	3.46589	3.64538	4.14443	3.70647	3.67136	3.54983	4.14571	4.10311	3.92251	3.86117	4.19076	3.40968	3.41319	3.88493	3.9331	3.89973
TC01000011.hg.1	8.23272	8.85837	7.60741	7.85777	8.12439	7.50527	8.25668	7.2864	8.87307	7.77693	7.90474	7.87803	8.27751	7.45509	8.55621	7.44351	7.1553	7.93544	7.09832	7.64685	7.34515	7.57456	7.06477	7.64385
TC01000012.hg.1	5.4362	5.14289	4.80543	5.16359	5.38715	5.27281	5.06061	5.54925	4.90114	4.92286	5.11743	4.99312	5.03665	4.93203	5.05993	4.59366	5.12835	5.22744	4.90125	4.73075	4.95933	4.88668	4.65518	4.93203
TC01000013.hg.1	11.8524	13.1369	11.6412	11.2747	13.4275	15.0494	10.9638	9.72783	12.92	12.8887	12.9799	13.8426	13.0756	12.3141	11.7528	13.9584	11.9276	13.9661	14.3056	13.6148	13.8742	13.0087	12.7565	15.7401
TC01000014.hg.1	7.4712	7.03483	6.49186	6.7023	6.50444	7.41962	6.77301	6.37447	7.09342	7.3229	6.87262	7.06291	7.09853	5.96251	6.88566	5.53035	6.14442	7.4163	7.56964	6.48226	7.29932	5.93459	6.30628	7.5974
TC01000015.hg.1	6.63729	6.47988	6.38898	6.13939	6.62507	6.11984	6.58019	6.16134	6.52855	6.53869	6.6006	6.41078	6.59953	6.62069	6.56093	6.25922	6.58645	6.28503	6.19968	6.42472	6.14667	7.35641	6.63159	6.07245
TC01000016.hg.1	7.91388	8.47111	7.23285	7.38013	8.79369	8.19473	8.94198	7.91992	7.70395	8.06538	8.54357	7.67451	8.29214	7.98764	7.81349	8.01897	8.15164	7.51839	7.53087	7.7696	7.74396	8.82074	8.4899	7.14924
TC01000017.hg.1	3.9708	4.0663	4.28449	4.3064	4.02773	4.31254	4.10886	3.97765	4.03753	4.25515	4.13527	3.98385	3.93257	3.95554	4.23888	4.18112	3.74376	4.20956	3.78119	4.40542	4.19543	3.92793	4.22335	4.23595
TC01000018.hg.1	8.72426	9.26565	9.08539	8.38888	10.031	9.39556	9.16496	8.67867	9.55026	8.7944	9.23517	8.04882	9.43259	8.85886	8.7128	10.5184	9.121	8.99924	8.04988	9.3759	9.13117	9.26777	8.78899	8.80392
TC01000019.hg.1	5.69887	5.45273	5.36294	5.84462	5.56455	5.70429	5.27808	5.38074	5.70819	5.65632	5.4628	5.38804	5.64086	5.41331	5.68301	5.54437	5.59621	5.87976	5.76648	5.55562	5.80454	5.47817	5.74317	5.71531
TC01000020.hg.1	4.60427	4.55906	4.57504	4.55794	4.46902	4.50372	4.45526	4.5454	4.54216	4.58359	4.52853	4.47093	4.48016	4.48993	4.40299	4.51727	4.48761	4.64592	4.5904	4.53951	4.54099	4.41432	4.58537	4.49145
TC01000021.hg.1	4.13032	4.20055	4.13294	4.15852	4.23928	4.14079	4.23895	4.04699	4.12559	4.02521	4.10723	4.03389	4.15109	4.10387	4.10398	4.02306	4.04534	4.07915	4.11811	4.10124	4.08512	4.07158	4.03701	4.0828
TC01000022.hg.1	4.97066	5.01903	5.01752	4.97016	5.08105	5.02801	5.0095	5.03746	5.18098	5.01636	4.96881	5.04816	5.07125	5.05692	4.91766	5.08535	4.89759	5.03743	5.04166	4.99025	5.11467	4.98287	5.0031	5.06933
TC01000023.hg.1	4.76184	5.44142	4.77273	4.9491	5.09409	5.04937	4.66751	4.98787	4.83053	4.63147	4.5715	4.748	4.54167	4.70364	5.43151	4.47003	4.63215	4.78707	4.73643	4.79606	4.77866	4.86233	4.65066	4.96971
TC01000024.hg.1	4.7803	4.71088	4.75276	4.70344	4.69979	4.74121	4.69759	4.83999	4.84865	4.73939	4.65989	4.69044	4.71342	4.74447	4.80705	4.6959	4.71882	4.70223	4.78342	4.7629	4.7326	4.66791	4.79338	4.73902
TC01000025.hg.1	5.96123	5.95158	6.14207	5.80164	5.83076	6.23721	5.93876	6.14357	6.13916	6.09453	5.99768	6.07369	6.13293	6.12807	6.05386	6.12331	6.18039	6.15874	6.12199	6.05528	6.137	6.08685	6.11699	6.00526
TC01000026.hg.1	3.68625	3.63307	4.00195	3.91293	3.71104	3.9314	3.64122	3.8262	3.87303	4.21577	4.06393	3.71528	3.77338	3.50104	3.71741	4.04762	3.78224	3.88871	4.01956	3.90387	3.83147	4.15036	3.97364	3.80961
TC01000027.hg.1	3.61005	3.8433	3.5454	3.78029	3.51178	3.60016	3.34403	3.66979	3.7116	3.91785	3.68424	3.54016	3.72953	3.42368	3.9057	3.70825	3.79343	3.99869	4.09492	3.85718	3.63965	3.59267	3.79939	3.71167
TC01000028.hg.1	2.75369	3.06698	2.87609	3.10484	2.82941	2.73275	2.93434	2.62563	2.72227	2.76004	2.75586	2.83854	2.83363	2.67698	2.74428	3.01776	2.94231	3.10091	2.88161	2.78782	2.95783	2.8701	3.215	3.16436
TC01000029.hg.1	3.02274	2.9786	2.94273	3.11036	3.30373	2.84467	3.04798	2.83965	2.85081	2.86175	3.04141	2.86633	2.94701	2.8581	2.82902	2.85906	2.86969	2.96201	2.97618	2.96853	2.72245	2.84818	3.21145	2.91928
TC01000030.hg.1	4.43593	4.52914	4.58662	4.62251	4.54557	4.34944	4.3969	4.3629	4.23658	4.38611	4.33282	4.44362	4.29747	4.3411	4.42208	4.32977	4.43676	4.33394	4.38071	4.27663	4.38497	4.28617	4.28049	4.34417
TC01000031.hg.1	6.69903	6.56576	6.25499	5.309	6.74294	6.37753	6.3202	6.39348	6.35688	6.04644	6.63935	6.25063	6.62249	6.74803	6.1682	6.58373	6.37611	6.28456	6.44383	6.30702	6.60546	6.98014	6.6944	6.53763
TC01000032.hg.1	4.63239	4.69609	4.49794	4.70797	4.59602	4.58033	4.6262	4.52327	4.48564	4.4888	4.4941	4.49213	4.49976	4.46179	4.55909	4.46782	4.42549	4.55177	4.48426	4.51436	4.48837	4.47306	4.48739	4.46923
TC01000033.hg.1	5.24252	5.33407	5.16213	5.27224	5.41601	5.33754	5.37171	5.19107	5.0543	5.15604	5.23545	5.22818	5.1977	5.09985	5.23359	5.16872	5.22653	5.07445	5.17998	5.03982	5.15862	5.15017	5.28877	5.11243
TC01000034.hg.1	5.44944	5.76358	5.75877	5.6473	6.09143	5.84679	5.81029	5.66538	5.4881	5.28732	5.68132	5.44128	5.72328	5.50133	5.46986	5.41839	5.47144	5.31933	5.34612	5.5462	5.60506	5.57101	5.44388	5.59538
TC01000035.hg.1	4.82676	4.8509	4.80192	4.89321	4.80556	4.7779	4.76024	4.8292	4.76747	4.79507	4.76184	4.72139	4.9392	4.67583	4.80936	4.80326	4.84122	4.69244	4.7624	4.70469	4.77787	4.81764	4.80769	4.76508
TC01000036.hg.1	6.1546	6.24036	6.24442	6.11746	6.11668	5.96326	6.06953	6.22512	6.01184	6.18816	6.30544	6.0733	6.25175	6.31986	6.00713	6.1653	6.31744	6.19392	5.94761	6.09822	6.12777	6.29054	6.18258	6.11475
TC01000037.hg.1	3.98943	3.78743	3.98389	3.88205	3.75868	3.85354	3.91355	3.9391	4.07586	4.18798	4.00561	3.78892	3.64942	3.9409	3.74984	3.93505	3.9264	3.95455	3.84562	4.22701	3.80567	3.67811	4.03527	3.93516
TC01000038.hg.1	4.86291	4.61185	4.8966	4.38419	4.69623	4.50089	4.58729	4.48445	4.61161	4.603	4.32656	4.69177	4.39415	4.41361	4.30865	4.86904	4.76153	4.46889	4.499	4.53741	4.5968	4.58691	4.49913	4.3634
TC01000039.hg.1	4.35279	4.37737	4.03565	4.21723	4.33636	3.99144	4.09592	4.0077	4.35817	3.8794	4.08756	4.21619	3.75906	4.04983	4.26933	4.00905	3.77642	4.10015	3.91956	3.59345	4.3997	3.70974	4.28086	3.99736
TC01000040.hg.1	4.25747	4.4527	4.29764	4.35014	4.34104	4.27636	4.41138	4.26188	4.28909	4.38126	4.3125	4.24202	4.3385	4.27065	4.34029	4.43642	4.37852	4.1737	4.29115	4.35651	4.16127	4.14145	4.22366	4.20166
TC01000041.hg.1	4.56126	4.57955	4.49901	4.45711	4.44841	4.51457	4.61728	4.49195	4.40386	4.47623	4.62104	4.45812	4.52966	4.42994	4.56444	4.51854	4.38137	4.36617	4.49058	4.42514	4.49443	4.40246	4.41978	4.59862
TC01000042.hg.1	5.36617	5.42042	5.27745	5.33669	5.1934	5.37257	5.45396	5.31718	5.3064	5.35592	5.53758	5.30613	5.3426	5.31322	5.39712	5.3466	5.27502	5.24795	5.3883	5.3322	5.2115	5.31336	5.21062	5.41861
TC01000043.hg.1	5.30748	5.33858	5.29206	5.31087	5.13104	5.17468	5.41789	5.20081	5.23745	5.20862	5.42523	5.09666	5.22518	5.19191	5.1126	5.36356	5.0885	5.08006	5.1339	5.13686	5.19557	5.20513	5.17917	5.2901
TC01000044.hg.1	3.96122	4.0061	4.02598	3.97925	3.99092	3.88643	4.01395	3.9949	4.36781	3.86476	3.99164	3.87643	4.13627	3.81088	3.90666	3.83788	4.25311	4.12977	3.88374	3.83324	3.87663	3.96684	4.00391	3.94758
TC01000045.hg.1	4.03582	4.00365	4.03585	4.40015	4.09638	3.96586	4.10277	4.22872	4.18933	3.84219	3.87816	3.83964	4.25529	4.12883	3.88846	4.11708	4.23548	3.95717	3.96385	4.03055	3.80686	3.96497	4.02962	3.99859
TC01000046.hg.1	5.48691	5.55376	5.48262	5.54925	5.64388	5.57342	5.58711	5.55422	5.57944	5.56463	5.54731	5.58095	5.51382	5.47213	5.48502	5.51159	5.50223	5.54446	5.52679	5.51069	5.51716	5.54387	5.46368	5.50628
TC01000047.hg.1	4.51571	4.53997	4.55504	4.56867	4.59567	4.40644	4.575	4.44223	4.37822	4.42978	4.39352	4.45808	4.43163	4.49011	4.44026	4.36378	4.4542	4.43245	4.41164	4.40306	4.40236	4.30321	4.44455	4.36411
TC01000048.hg.1	4.70453	4.87303	5.00748	4.91314	4.86033	4.75546	4.89723	4.75452	4.70961	4.73788	4.36894	4.9582	4.76091	4.77166	4.85977	4.71923	4.64722	4.66968	4.89483	4.73987	4.52017	4.54179	4.72131	4.75758
TC01000049.hg.1	3.81184	3.88561	3.66867	3.97766	3.63819	3.92168	4.00783	3.85147	3.60896	3.90511	3.72813	3.76606	3.91679	3.78431	4.02089	3.5895	3.67968	3.86983	4.15587	4.14607	3.73523	3.76561	3.80888	3.739
TC01000050.hg.1	7.12468	6.57933	6.73336	6.86943	6.47648	7.15294	6.54523	6.76238	6.48478	6.70721	7.34839	6.37331	6.98938	6.32637	6.8492	6.77217	6.93459	7.33695	6.94109	7.23279	7.59577	7.00523	6.42443	7.00028
TC01000051.hg.1	5.40726	5.86478	5.7345	5.72881	5.48347	5.36653	5.46975	5.70128	5.33098	5.41386	5.56469	5.1316	5.62139	5.61476	5.37667	5.40632	5.52717	5.39383	5.27158	5.86522	5.42192	5.44806	5.56916	5.60904
TC01000052.hg.1	5.33604	5.09656	5.30806	5.06389	5.07001	5.22743	4.78185	5.17577	5.26303	5.26985	5.15964	5.14453	5.01711	5.04425	5.18007	5.14529	5.25729	5.36299	5.28912	5.23958	5.07723	4.94252	5.30726	5.17419
TC01000053.hg.1	4.03738	4.1148	4.21939	4.05212	4.11849	3.9603	4.14147	3.87788	3.99724	4.20003	3.89817	4.07158	4.09108	4.05089	3.95072	3.95392	3.90801	3.83344	3.971	4.04758	3.94587	4.05119	3.95816	3.91117
TC01000054.hg.1	5.95252	5.95441	5.9777	5.98646	5.85348	6.23795	5.9795	6.06451	5.8842	5.89483	5.96791	5.91267	6.03258	5.88369	5.98192	5.94727	6.04602	5.84296	5.97205	5.97105	5.98255	5.96808	5.86605	5.97742
TC01000055.hg.1	5.30978	5.29097	5.4655	5.57074	5.37242	5.12051	5.29921	4.93667	5.5991	5.29411	5.16961	4.94781	5.13154	5.1171	5.26143	5.1848	5.22378	5.21017	5.33999	4.95395	4.97575	5.15418	5.3611	5.17911
TC01000056.hg.1	3.81412	3.5801	3.63027	3.75088	3.56087	3.69706	3.19029	3.57139	3.99211	3.81986	3.46554	3.77648	3.52215	3.42728	3.55279	3.9398	3.83907	3.67671	3.66498	3.56632	3.6504	3.53287	3.85889	3.66126
TC01000057.hg.1	7.74734	8.28857	7.75656	8.17472	7.94581	8.02171	8.09879	7.68032	7.71202	7.98543	7.84035	7.96891	7.98657	7.45939	7.4613	7.96412	7.63548	7.73181	7.87153	7.71881	7.77204	7.72839	7.38284	7.77931
TC01000058.hg.1	8.64867	8.72954	8.65132	8.10525	8.61777	8.79654	8.99104	8.88676	8.62191	8.72699	8.83898	8.74775	8.7323	8.96703	8.57606	8.63999	8.99365	8.66915	8.64471	8.54429	8.70477	8.90027	8.80283	8.7702
TC01000059.hg.1	4.73299	4.76707	4.70396	4.55011	4.64245	4.79431	5.02563	4.53183	4.66325	4.45921	4.66121	4.49246	4.75218	4.86834	4.32327	4.29586	4.93228	4.90653	4.1779	4.99156	4.83382	5.07574	4.28279	4.58836
TC01000060.hg.1	5.18054	5.47889	5.48202	5.2496	5.4283	5.48156	5.56625	5.32024	5.25423	5.32866	5.37054	5.36016	5.35751	5.53618	5.18736	5.36283	5.39454	5.2534	5.22934	5.22645	5.35066	5.68663	5.27024	5.22724
TC01000061.hg.1	7.74725	8.18792	7.75998	7.94897	7.99817	8.13781	8.17232	8.22928	7.78742	7.7655	8.13692	8.10701	7.97928	7.59596	7.61717	7.55697	7.61131	7.57776	7.80408	7.55249	7.85812	7.61748	7.54044	7.79261
TC01000062.hg.1	5.74843	6.28515	6.12824	5.90489	5.52684	6.27088	5.78055	6.27593	6.15076	6.23235	6.22553	6.18762	6.0393	5.8251	6.13594	6.00523	6.15377	6.54122	6.09528	5.75582	6.14422	5.99511	6.39985	5.85378
TC01000063.hg.1	5.4302	5.05963	4.65603	4.62522	4.76431	5.07745	4.12948	4.55213	4.18665	4.62067	4.33835	4.65432	4.11727	4.27951	4.35703	4.66967	4.4035	4.79785	4.59929	4.76971	4.64941	4.17272	4.44815	4.42932
TC01000064.hg.1	5.84101	5.78899	5.88147	5.8176	5.71786	5.72893	5.67622	5.91934	5.80628	5.83669	5.75821	5.75209	5.83233	5.77954	5.82805	5.94976	5.81632	5.89527	5.77997	5.82739	5.7642	5.78594	5.89785	5.79
TC01000065.hg.1	4.44146	4.68769	4.48377	4.41297	4.64781	4.48424	4.41003	4.38031	4.30539	4.54726	4.61284	4.43762	4.48453	4.48544	4.62341	4.69906	4.41102	4.71453	4.63575	4.84927	4.53882	4.01667	4.53894	4.62845
TC01000066.hg.1	4.18208	4.26773	4.17779	4.33628	4.09722	4.1178	4.09667	4.28852	4.06179	4.22255	4.10971	4.2817	4.30176	4.1206	4.1241	4.15946	4.08337	4.30639	4.00633	4.0433	4.11721	4.00441	4.08052	4.27889
TC01000067.hg.1	4.74285	4.58032	4.70477	4.66165	4.50031	4.7054	4.52749	4.6182	4.73526	4.66692	4.60046	4.65505	4.63888	4.68324	4.7817	4.70421	4.71344	4.81737	4.72528	4.64251	4.6629	4.64196	4.86668	4.70297
TC01000068.hg.1	3.40046	3.34422	3.25763	4.05543	3.62912	3.67696	2.94978	3.00175	3.36023	3.36222	3.48372	3.14837	3.19478	2.99659	3.14284	2.89878	3.48601	3.21513	3.17717	3.29065	3.36786	3.27845	3.46881	3.60119
TC01000069.hg.1	4.16992	4.10152	4.13033	4.05875	4.02764	4.12428	3.96688	4.08061	4.0927	4.25817	4.11185	4.05842	4.01507	4.12653	4.14231	4.21972	4.12746	4.15032	4.13661	4.12955	4.03251	4.08774	4.13499	4.11079
TC01000070.hg.1	9.60455	9.83902	9.70873	9.0883	9.65576	9.8914	10.0664	9.63399	9.74986	10.0167	9.68052	10.0268	9.91464	9.9631	9.91145	9.77287	10.0555	9.63076	9.74046	9.52581	9.85617	9.45678	9.39234	9.87232
TC01000071.hg.1	4.53423	4.65069	4.57798	4.67867	4.7489	4.41001	4.63818	4.44761	4.46009	4.45328	4.43597	4.58985	4.41278	4.42242	4.57756	4.43681	4.41923	4.51283	4.4354	4.46925	4.50117	4.43436	4.44172	4.3747
TC01000072.hg.1	3.89555	3.91756	3.994	3.91405	3.85734	3.77072	3.901	3.68069	3.81815	3.91132	3.72299	3.68479	3.82691	3.67896	3.96883	3.55976	3.77495	3.77089	3.74472	3.97842	3.89429	3.70675	3.86429	3.74084
TC01000073.hg.1	5.83287	5.68132	5.47695	5.77859	5.6088	5.71447	5.67547	5.49973	5.43022	5.38328	5.33168	5.57138	5.481	5.3661	5.54371	5.43432	5.22493	5.45011	5.37793	5.17602	5.61184	5.39414	5.47409	5.69401
TC01000074.hg.1	7.44846	7.54217	7.36351	6.93154	7.30567	7.30326	7.38039	7.29918	7.33141	7.18773	7.52558	7.13468	7.37501	7.44551	7.39203	7.21115	7.32433	7.27018	7.1879	7.29658	7.36363	7.48568	7.41776	7.15951
TC01000075.hg.1	3.76843	3.55077	3.62013	3.63092	3.72838	3.57669	3.6256	3.784	3.70119	3.74213	3.63001	3.73239	3.6359	3.52758	3.60867	3.69421	3.76236	3.73695	3.66239	3.77116	3.61956	3.52071	3.70665	3.64921
TC01000076.hg.1	4.27074	4.37359	4.24471	4.41348	4.19167	4.60828	4.29844	4.44367	4.30916	4.45125	4.25195	4.43837	4.12223	4.20419	4.58201	4.23191	4.41668	4.38963	4.29042	4.29032	4.28709	4.14126	4.12136	4.11372
TC01000077.hg.1	3.17169	3.27389	3.21885	3.30111	3.43851	3.23373	3.10201	3.19787	3.06301	3.28457	3.17403	3.3038	3.44825	3.20247	3.18074	3.22139	3.15786	3.33624	3.20882	3.25353	3.46582	3.25682	3.18565	3.17076
TC01000078.hg.1	4.16083	3.80939	3.53787	4.56034	3.60179	3.37416	3.5204	3.26541	3.43888	3.43581	3.18026	3.62565	3.22295	3.22732	3.77895	3.34032	4.09418	3.42822	3.31903	3.83132	3.77425	3.25895	3.49698	3.13541
TC01000079.hg.1	4.02322	4.33142	4.43523	5.16922	4.39896	4.33309	3.98767	4.31102	4.02888	4.01928	4.00908	4.26026	3.91387	4.02237	3.85278	4.02679	3.95488	4.05452	4.17231	3.91282	3.96265	4.06185	4.0621	3.82714
TC01000080.hg.1	4.1837	4.28965	3.98942	4.0397	4.02411	4.06019	3.89986	3.91782	4.1653	4.05392	3.9529	3.90785	3.99131	3.83865	3.84204	3.96558	4.21512	4.05867	4.26041	3.96085	3.92685	3.92879	4.08255	4.0238
TC01000081.hg.1	3.22566	3.49641	3.19953	3.19554	3.29187	3.37201	2.93558	3.29052	3.24581	3.08579	3.08677	3.23626	3.36178	3.19135	3.23856	3.0035	3.4293	3.71779	3.25589	3.10422	2.95672	3.57423	3.51053	3.22335
TC01000082.hg.1	6.19985	6.14331	6.15766	6.75382	5.8261	6.19524	6.25392	6.11918	6.36809	6.25931	5.93008	6.13499	5.80837	6.12536	6.29004	6.07308	6.28455	6.03562	6.21619	5.98209	6.14271	6.04847	6.20561	6.07411
TC01000083.hg.1	14.5804	14.4822	14.4748	13.0706	14.532	14.4754	14.5024	14.4822	14.4641	14.4822	14.466	14.4969	14.7765	14.4857	14.4686	14.4222	14.2918	14.3939	14.4289	14.6868	14.4289	14.4822	14.4696	14.2531
TC01000084.hg.1	7.34023	7.88869	7.36427	7.28608	7.88431	7.72149	7.69076	7.59019	8.23796	7.20262	8.06772	7.95303	7.64351	7.34792	7.66744	7.58254	7.4446	7.33051	7.46357	7.38164	7.62587	7.68992	7.20676	7.81358
TC01000085.hg.1	4.44754	4.58434	4.35796	4.4085	4.33092	4.47787	4.3932	4.43584	4.45356	4.45209	4.46641	4.25406	4.35875	4.24606	4.37152	4.42657	4.50853	4.37875	4.40869	4.42631	4.47597	4.29467	4.42738	4.40911
TC01000086.hg.1	5.22964	5.32364	5.1831	5.15191	5.13992	5.23863	5.06172	5.22963	5.24218	5.20137	5.18203	5.1715	5.0438	5.23025	5.47474	5.14972	5.18707	5.24116	5.35073	5.22341	5.09207	5.02266	5.55538	5.23792
TC01000087.hg.1	3.74599	3.37154	3.37105	3.89824	3.5225	3.36667	3.47319	3.39201	3.40164	3.34829	3.45171	3.1942	3.30965	3.44366	3.27116	3.45339	3.59601	3.20622	3.33167	3.27172	3.32422	3.30797	3.4306	3.29413
TC01000088.hg.1	5.224	5.28541	5.45427	5.43527	5.17	5.60802	5.01914	5.15754	5.3267	5.38881	5.09107	5.0574	5.0365	5.01221	5.27247	5.15609	5.39224	5.39563	5.55611	5.16733	5.08964	5.31221	5.71172	5.20498
TC01000089.hg.1	4.55643	4.46313	4.23106	5.37983	5.06664	4.61247	4.02033	4.47131	4.23698	4.29267	4.06714	4.0433	4.70392	4.1703	4.21967	4.17687	4.11789	4.02049	4.66176	4.27613	4.97464	4.18495	3.80697	4.19812
TC01000090.hg.1	4.31212	4.10421	4.08254	4.28951	4.20606	4.09685	4.10953	4.09036	4.02201	4.01626	4.06105	4.05598	4.1203	3.99509	4.20983	3.95579	4.10296	4.2322	4.11272	4.17251	4.01455	4.02614	4.20102	4.05083
TC01000091.hg.1	5.25731	5.39504	5.33955	5.56958	5.32177	5.46636	5.43612	5.4867	5.33347	5.32818	5.37289	5.73383	5.38652	5.15933	5.28681	5.20524	5.2526	5.27104	5.52923	5.227	5.34415	5.22678	5.23132	5.5309
TC01000092.hg.1	5.3598	5.44984	5.27415	5.27917	5.72477	5.53566	5.8007	5.5221	5.44371	5.80478	5.45238	5.80602	5.64835	5.61889	5.67881	5.76908	5.63978	5.42462	5.39864	5.59821	5.2695	5.50809	5.37203	5.49085
TC01000093.hg.1	5.11889	5.17534	5.10038	5.19875	4.97817	5.16137	5.13797	5.10885	5.12282	5.14416	5.29991	5.14984	5.02634	5.13907	5.27207	5.11274	5.26059	4.91027	5.04441	5.07821	5.22349	5.20609	5.09024	5.17778
TC01000094.hg.1	3.41232	3.23821	3.18229	3.55499	3.44538	3.6162	3.53558	3.45429	3.31163	3.44638	3.55227	3.36025	3.47482	3.38678	3.27008	3.26937	3.42338	3.37738	3.32302	3.52784	3.22861	3.31604	3.55868	3.47902
TC01000095.hg.1	3.52237	3.32409	3.3641	3.84549	3.67691	3.7961	3.35324	3.22692	3.38801	3.63015	3.54583	3.33419	3.63966	3.65213	3.6457	3.31259	3.3698	3.57487	4.04373	3.59856	3.32691	3.51273	3.38374	3.80046
TC01000096.hg.1	5.82773	5.96125	5.67162	5.52841	5.71344	5.78286	5.79452	5.73405	5.51986	5.44285	5.67276	5.5326	5.91655	5.82332	5.96774	5.87998	6.17405	5.91947	5.89311	5.86804	5.58646	6.16489	5.7403	5.73302
TC01000097.hg.1	4.46253	4.38338	4.70749	4.80843	4.447	5.41419	4.76672	4.86786	4.76228	4.68935	5.13026	5.54677	5.04329	4.52413	4.59105	4.63252	4.96295	4.99064	5.0714	4.70953	4.41901	4.68283	5.24385	5.70012
TC01000098.hg.1	6.55398	6.47546	6.69581	6.36094	6.99923	6.39505	6.36848	5.96751	6.17611	6.19202	5.65827	6.12241	6.01785	5.95385	6.26621	6.09184	5.80277	6.00395	6.26773	6.06496	6.31984	5.87979	5.55809	5.94488
TC01000099.hg.1	9.25777	10.0398	9.36021	8.59154	9.59686	9.48304	9.68949	9.40508	9.47097	9.41485	9.29363	9.93609	9.44247	9.51338	9.7101	8.56657	9.62004	9.89263	9.51277	9.6674	9.55718	9.13158	9.12326	9.59191
TC01000100.hg.1	5.12662	5.31776	4.9538	4.96462	5.12394	5.30027	5.15423	5.05184	4.97231	4.79755	5.11493	5.09953	5.30929	4.96548	5.3262	5.01784	5.31296	5.09691	5.03208	5.009	5.11444	5.10353	5.00005	5.26413
TC01000101.hg.1	6.91796	6.87661	6.91305	6.31789	6.55997	6.7877	7.01876	6.86952	6.8087	7.09825	7.10937	7.10602	7.00605	7.41366	6.91449	7.03917	7.19895	7.01995	6.80132	6.79615	6.84207	7.21788	7.3259	7.13061
TC01000102.hg.1	4.68467	4.01654	4.4944	4.3761	4.48867	4.60263	4.38983	4.69789	4.90908	4.75486	4.45767	4.44308	4.2425	4.8576	4.76159	4.92145	4.51377	4.49224	5.07701	4.75591	4.67113	4.70191	4.99473	4.6507
TC01000103.hg.1	4.8654	4.65094	4.55028	4.41265	4.44466	4.29898	4.28476	4.80548	5.02732	4.35023	4.44222	4.7916	4.29433	4.77201	4.78811	4.70301	4.94158	4.90768	4.68011	4.75631	4.79408	4.52871	4.71188	4.51683
TC01000104.hg.1	4.70436	4.581	4.47536	4.56235	4.4711	4.55574	4.5258	4.51954	4.60032	4.66779	4.40297	4.54787	4.49379	4.45436	4.66685	4.63724	4.48311	4.50828	4.55433	4.46267	4.69753	4.62263	4.5452	4.58489
TC01000105.hg.1	5.05107	4.76608	4.65177	4.60446	4.27682	4.62334	4.71033	5.05061	4.48463	4.70047	4.22152	4.63598	4.5826	4.40912	4.90076	4.12467	4.33094	4.84896	5.18602	4.51959	4.76066	4.48541	4.52438	4.18661
TC01000106.hg.1	6.52944	7.42526	6.46854	6.06552	6.48224	7.71055	6.84559	6.71218	6.70038	6.59856	5.85129	7.08862	6.56411	6.40485	6.89763	6.33086	6.57136	6.16695	6.85794	6.44778	6.67121	6.3374	6.4235	6.5327
TC01000107.hg.1	4.52072	4.43804	4.675	4.35569	4.4231	4.55069	4.2618	4.58099	4.25104	4.02058	4.42801	4.33124	4.51188	4.54662	4.42669	4.60479	4.40375	4.35583	4.51407	4.36729	4.26388	4.47097	4.47712	4.42699
TC01000108.hg.1	4.75602	4.69838	4.54713	5.02361	5.00642	4.93596	4.87873	5.18856	4.99058	5.21519	5.39167	5.21795	5.19352	5.00877	4.94004	5.16904	4.95489	5.29559	5.22337	5.261	5.12092	5.2885	5.71009	5.15434
TC01000109.hg.1	8.74107	9.1295	9.19076	8.492	8.90846	9.13606	9.26665	9.2154	8.85247	9.35129	8.49727	8.95332	9.26307	9.33777	9.36533	8.94354	9.36104	9.32469	8.88288	8.7757	8.89219	8.73261	9.98267	9.2405
TC01000110.hg.1	4.51933	4.65315	4.35844	4.68049	4.30224	4.42577	4.27177	4.38206	4.47417	4.30916	4.44299	4.16255	5.53988	4.1794	4.54536	4.56818	4.1962	4.51125	4.33631	5.66662	4.6391	4.50499	4.14651	4.19659
TC01000111.hg.1	4.67815	4.60813	4.68738	4.54655	4.93997	4.69228	4.84024	4.63225	4.56865	4.60745	5.07369	4.94034	4.70732	4.8042	4.90954	4.77025	4.88977	4.23902	4.85981	4.48286	4.68014	4.70165	4.54245	5.01247
TC01000112.hg.1	4.09253	3.79268	3.74015	3.98547	3.58422	3.87214	3.98224	3.89714	3.92282	3.9792	3.75619	3.50685	3.6988	3.55807	3.88085	3.80878	4.12749	4.13651	4.05077	3.71461	3.99116	3.88427	4.16442	4.06546
TC01000113.hg.1	7.27971	7.45104	7.28154	7.09153	7.16456	7.47454	7.55014	7.3485	7.44491	7.45513	7.5226	8.0934	7.50228	7.13075	7.09462	7.66904	7.23484	7.18869	7.2539	7.33992	7.55839	7.46393	7.43845	7.63186
TC01000114.hg.1	4.37038	5.0596	4.79174	4.86456	4.38666	5.2768	5.07488	5.74057	5.60151	4.84665	5.11217	4.66072	5.14312	4.16825	5.27781	5.2329	4.66247	4.28079	4.62783	4.76769	4.82739	5.46482	4.19588	4.9666
TC01000115.hg.1	4.73957	4.83792	4.54739	4.76999	4.71722	4.81404	4.78833	4.74647	4.81875	4.58613	4.92183	4.66644	4.89198	4.90958	4.82857	4.88654	4.7675	4.70967	4.78013	4.7136	4.78068	4.81612	4.80114	4.89033
TC01000116.hg.1	5.72541	5.73124	5.4674	5.10399	5.63957	5.40858	6.07016	5.69262	5.45183	5.51105	6.32002	5.52887	5.7336	5.92969	5.55917	5.6418	5.73179	6.14825	5.40537	5.63425	5.63696	5.85638	6.32349	5.64937
TC01000117.hg.1	4.11545	4.30622	4.17028	4.33144	4.45659	3.97974	4.21585	4.06748	3.97264	4.03925	4.09078	4.15702	4.09539	4.02104	4.09365	3.93965	4.03585	3.96382	3.89958	4.10954	3.94191	3.9836	4.04407	3.97121
TC01000118.hg.1	10.2883	10.8447	10.3538	10.403	10.4298	10.9068	10.5348	10.4919	10.364	10.7095	10.4724	11.1204	10.7249	9.76493	10.5666	10.3693	9.98159	9.87458	10.5003	10.1616	10.4877	10.1584	9.75458	10.583
TC01000119.hg.1	5.99939	6.50704	6.75413	6.27538	6.19592	6.17745	6.38393	6.54409	6.50946	6.59175	5.97912	6.30785	6.70869	6.19057	6.35186	6.43518	6.21837	6.20632	6.22429	6.49781	6.43194	6.19243	6.42876	6.47336
TC01000120.hg.1	4.26619	3.77135	4.10274	4.2575	3.85911	4.15002	3.99894	4.3416	4.06888	4.05485	4.13517	4.01152	3.9781	3.84968	4.2455	3.54835	4.32412	3.85568	3.67895	4.2051	3.96228	3.76519	4.12866	3.61538
TC01000121.hg.1	5.06373	5.26229	5.02999	4.75386	4.95311	5.40461	5.03444	4.67896	5.18466	4.89836	4.85166	4.89386	4.88845	4.94962	4.8162	4.93817	4.61221	4.83561	4.98993	5.01424	5.05135	5.03386	4.80794	5.36415
TC01000122.hg.1	6.85906	6.60058	6.63022	6.39335	6.67335	6.71856	6.6418	6.5296	6.64354	6.94366	6.73875	6.80269	6.67019	6.59333	6.73346	6.40562	6.74235	6.88221	6.97553	6.80241	6.69321	6.36368	6.74814	6.81374
TC01000123.hg.1	8.98297	9.35575	8.65513	8.95351	9.27795	9.52117	9.07234	8.87198	9.19208	8.89655	9.22656	9.42943	9.1391	8.98298	9.56871	9.2683	9.62571	9.50864	9.22797	9.46622	9.25714	9.1297	8.9248	9.3938
TC01000124.hg.1	6.67762	6.64757	6.53271	6.63608	6.62824	6.60708	6.69663	6.55465	6.62769	6.60712	6.55892	7.24449	6.636	6.47961	6.81048	6.22193	6.63999	6.53794	6.59588	6.51975	6.5031	6.23356	6.89377	6.63041
TC01000125.hg.1	9.33246	9.92204	9.91967	9.79248	9.69668	9.85069	9.6747	9.6941	9.44613	9.68897	9.22804	10.2705	9.71162	9.61974	9.44047	9.57667	9.55166	9.22544	9.45265	9.59913	9.62151	9.45116	9.41832	9.2575
TC01000126.hg.1	4.64957	4.6332	4.83636	5.33193	5.09745	5.31072	5.54531	4.66078	4.45558	5.1276	5.04132	5.51139	5.52499	4.89124	5.00427	5.42769	5.02247	4.91554	6.0356	4.76324	4.57807	5.00531	4.66562	5.86656
TC01000127.hg.1	7.49205	8.21858	7.44219	8.19436	7.53473	8.98256	7.99724	8.41938	8.26479	8.14283	6.97321	8.64339	7.84533	7.36492	8.13859	7.55377	7.9034	7.09162	8.33694	7.82578	7.90963	7.44376	7.11118	7.94831
TC01000128.hg.1	14.7572	14.4725	14.2221	14.1347	15.6083	16.5175	15.8542	15.3659	15.2969	15.8481	15.9331	17.7243	15.3272	14.8655	15.6858	15.8997	15.9615	15.7324	16.3656	15.5159	14.9516	15.3646	15.3099	16.9426
TC01000129.hg.1	11.5654	12.6823	11.5263	11.8007	11.7789	11.9501	11.7934	11.6715	11.6993	12.5555	10.9264	13.0899	11.8359	11.284	11.9679	10.9607	12.1972	11.7631	12.4948	11.9019	11.9589	10.8091	11.454	12.2633
TC01000130.hg.1	4.85113	5.06492	4.78911	4.94925	5.05429	4.87224	4.83892	4.83973	4.92847	4.67282	4.87452	4.67308	4.84141	4.86435	4.97561	4.74804	4.90154	4.9906	4.84608	4.90405	4.8248	4.86657	4.95409	4.81504
TC01000131.hg.1	5.86041	5.82393	5.93779	5.43973	5.6932	5.8958	5.69139	5.85066	5.88969	5.68357	5.87737	5.70303	6.32878	5.88349	5.86379	5.79893	6.1063	5.90388	5.70572	6.01782	5.9586	5.80278	6.0089	5.65711
TC01000132.hg.1	5.67158	5.87211	5.76878	5.46825	5.71045	5.82111	5.82725	5.67426	5.6931	5.57143	5.9494	5.53403	5.5857	5.63653	5.48437	5.78036	5.42325	5.45247	5.48367	5.59946	5.69693	5.76169	5.5174	5.65459
TC01000133.hg.1	4.1921	4.36111	4.15179	4.37963	4.33386	4.75258	4.44143	4.74777	4.46509	4.68472	4.31462	4.35252	4.43374	4.71879	4.53872	4.88496	4.4596	4.39029	4.44833	4.34041	5.28422	4.53244	4.57153	4.61285
TC01000134.hg.1	10.5762	10.5393	10.7234	9.71561	10.5695	10.3072	10.8143	10.7234	10.5183	10.4882	10.8695	10.4998	10.7906	10.9199	10.6114	10.7945	10.8394	10.5255	10.2112	10.6037	10.6207	11.106	10.579	10.2861
TC01000135.hg.1	5.51743	5.09072	4.86204	4.76537	5.035	5.08454	5.30574	5.33395	4.68017	4.64387	5.03117	4.69984	5.0168	4.59592	5.04521	4.84313	4.40948	4.93509	4.83401	5.27435	4.77634	5.35894	4.90564	4.95281
TC01000136.hg.1	3.92626	3.71585	3.7174	4.15337	3.82778	3.75498	3.62273	3.65749	3.61684	3.76103	3.44835	3.60716	3.6891	3.7094	3.58376	3.78035	3.80758	3.79349	3.68087	3.8179	3.96638	3.60988	3.69936	3.80484
TC01000137.hg.1	3.99392	4.48623	4.09123	4.79272	4.10754	3.9308	4.23935	4.13179	3.9828	4.00953	4.03746	3.59105	3.92968	3.53949	3.77632	3.98286	4.0222	4.5075	4.23609	3.82087	4.84391	3.73262	3.60267	3.88233
TC01000138.hg.1	4.42113	3.81672	3.9889	4.72835	4.90279	5.3622	4.57227	4.54004	4.70969	4.59557	4.89492	4.46565	4.56147	4.18027	5.04247	4.98839	4.81616	4.78481	5.97902	4.82042	5.08134	4.62329	4.51949	6.01518
TC01000139.hg.1	4.23832	3.98955	3.91209	4.2271	4.14008	3.98794	3.85188	4.19877	4.03105	3.96039	3.95083	4.00878	3.9372	3.98652	4.08866	4.01505	3.95146	4.10511	4.0843	3.82086	3.93107	3.82529	3.75007	4.36637
TC01000140.hg.1	3.44271	3.93517	4.17635	4.21737	3.99097	3.89514	3.78962	3.66546	3.86253	3.69247	3.7849	3.51426	3.6584	3.65826	3.6514	3.88898	4.05991	3.65664	3.89702	3.56059	4.30605	3.4275	3.66472	3.9672
TC01000141.hg.1	7.59537	7.6805	7.45796	7.2548	8.14768	7.88581	7.84742	7.71005	7.73567	7.31577	8.11375	7.10391	8.04292	7.8421	7.56749	8.4708	7.22861	7.51714	7.14219	7.8081	7.78937	8.51669	7.72884	7.45669
TC01000142.hg.1	4.13457	4.18711	4.1241	4.24142	4.19629	4.1694	4.17208	4.12467	4.05836	4.15978	4.03415	4.16559	4.04419	4.0961	4.07236	3.97868	4.1401	4.06655	4.03085	4.13466	4.06074	4.04763	3.98911	4.02857
TC01000143.hg.1	4.73307	4.48214	4.94941	4.46825	4.46455	5.18222	4.35645	4.62767	4.67734	5.00593	4.5453	4.75767	4.50974	4.61844	4.79682	5.01029	4.87251	4.44052	4.5616	4.535	5.27285	4.36711	4.85311	4.92444
TC01000144.hg.1	6.22439	6.26636	6.3445	6.10107	6.35257	6.39225	6.46368	6.21995	6.1417	6.0584	6.64587	6.10169	6.42303	6.25922	6.32573	6.26147	6.21659	6.21703	6.14803	6.1769	6.24844	6.36198	6.14974	6.22823
TC01000145.hg.1	6.51552	6.78335	6.21471	6.47197	6.68823	6.99158	6.43804	6.54904	6.59969	6.41087	6.38101	6.34678	6.43879	6.37869	6.95319	5.98394	6.30361	6.41486	6.69224	6.33484	6.67264	6.09664	6.3602	6.70054
TC01000146.hg.1	4.29982	4.1852	4.89511	4.46638	4.4298	4.22925	4.54998	4.07051	4.01997	4.32224	4.37099	4.27726	4.2124	4.27368	4.13425	4.28768	4.15576	4.185	4.33355	4.24325	4.26963	4.05731	4.66853	4.19698
TC01000147.hg.1	9.92773	10.425	9.7938	9.90112	9.95118	10.6064	10.2943	10.2042	9.7839	9.77744	9.11242	10.9864	10.0063	9.65998	10.5783	9.38622	9.71166	9.33109	10.1141	9.5882	9.85467	9.60628	9.9129	10.5624
TC01000148.hg.1	4.81937	4.92055	4.82837	4.88687	4.87739	4.96155	4.96404	4.96149	4.9206	4.96596	4.85531	4.90981	4.9372	4.88922	4.83793	4.88655	4.9214	4.92513	4.89261	4.89418	4.93099	4.81913	4.83579	4.79211
TC01000149.hg.1	7.12394	7.35745	7.28902	6.72301	7.41085	7.05485	7.03248	7.08162	6.82152	6.73719	7.59335	7.07632	7.40663	7.15022	6.79112	7.71586	7.28532	6.70709	6.89109	7.20991	7.32484	7.4565	7.04756	7.11485
TC01000150.hg.1	7.40828	6.95556	9.93102	5.78578	8.20285	11.25	9.88506	9.08032	9.72082	9.40287	9.78034	11.2252	9.39963	9.25355	8.03664	9.35606	9.70596	9.52201	9.67774	8.60924	8.16803	9.26836	8.07968	11.9572
TC01000151.hg.1	6.91657	7.6701	7.15983	8.19123	7.60769	7.3465	6.75238	7.38931	6.86056	7.71893	6.96993	8.21124	6.79795	6.79493	7.37851	6.74829	7.0835	6.53425	7.57191	7.38546	7.2389	6.47454	7.07588	7.86376
TC01000152.hg.1	8.63013	9.29474	8.51277	10.2133	9.18731	9.08715	8.60979	9.00159	8.43484	9.72046	8.90453	8.96847	8.52873	8.13296	8.64117	8.93861	8.41512	7.78515	9.35626	9.02323	8.14007	7.95366	8.2892	9.93183
TC01000153.hg.1	6.05095	6.2976	5.71359	5.89125	6.09441	6.20774	5.83602	5.92245	5.93924	5.96745	6.13516	5.9926	6.01376	5.67402	6.02842	5.79893	5.77086	5.95634	6.16396	5.93476	6.04788	5.73635	5.91353	6.00962
TC01000154.hg.1	5.16073	5.26317	5.11618	5.25565	5.23372	5.20453	5.17424	5.23908	5.25992	5.20591	4.95073	5.30032	5.03393	5.12104	5.31991	4.99708	5.13764	5.12037	5.19487	4.95864	5.20865	4.94381	5.18167	5.15294
TC01000155.hg.1	11.125	11.8038	11.2928	11.1387	11.6495	11.9895	11.536	11.8903	11.5185	11.73	11.3744	12.0221	11.4605	11.0581	11.7003	11.0977	11.3365	10.5232	11.4658	11.5688	11.7904	11.2874	10.8638	12.0314
TC01000156.hg.1	9.14483	9.45517	9.32222	8.53677	9.00669	9.13547	9.61879	9.1913	9.00434	8.99644	9.48728	8.99479	9.53377	9.01487	9.13856	9.5941	9.31479	8.89285	9.06071	9.10235	9.12035	9.66123	8.71919	9.21043
TC01000157.hg.1	6.19562	6.50184	6.50276	5.15818	6.57934	6.97604	7.36833	6.91786	6.73605	6.583	6.81281	7.4619	7.48562	6.26241	7.66713	6.33039	7.03891	7.42484	6.70959	7.18514	6.2169	6.60691	6.77976	7.50261
TC01000158.hg.1	4.45336	4.0143	4.27228	3.93005	3.8027	4.03179	3.94719	4.04315	3.94687	4.01845	4.15579	3.8174	3.84949	3.8425	3.67842	4.2915	4.00121	4.1671	4.00256	4.07481	3.74129	4.12753	4.46859	3.97295
TC01000159.hg.1	3.38844	3.14551	3.27276	3.7369	3.27657	3.33743	3.54012	3.00375	3.22379	3.34586	3.06961	3.38597	3.182	3.15571	2.99496	3.26845	3.2408	3.08472	3.36478	3.24377	3.33402	3.24111	3.23798	3.48011
TC01000160.hg.1	3.16479	3.34688	3.59037	3.90165	3.48602	3.39934	3.18393	3.42376	3.26057	3.48899	3.39614	3.3632	3.41073	3.29519	3.44541	3.37674	3.6638	3.59869	3.30019	3.50749	3.21928	3.41015	3.32003	3.27942
TC01000161.hg.1	5.19292	5.57191	5.43285	5.40956	6.11413	6.74535	5.55903	6.04477	6.02585	5.81471	5.92509	6.44331	6.37515	6.03008	6.20887	5.91091	6.35431	6.31384	6.50847	6.51467	6.21744	6.14399	5.92297	6.21542
TC01000162.hg.1	3.78629	3.68034	3.8952	4.26121	4.0331	3.70401	3.94983	3.85542	3.85021	3.94365	4.03107	3.83199	3.61592	3.6658	3.92572	3.95012	3.72413	4.00558	3.96502	3.80068	3.95938	3.84164	3.79728	3.93946
TC01000163.hg.1	4.48829	4.43187	4.18602	4.21211	4.57041	4.28439	4.22413	4.54924	4.17003	4.30631	4.30013	4.08778	4.33802	4.18891	4.26782	4.36589	4.41468	4.71478	4.27422	4.60305	4.555	4.73133	4.3926	4.38699
TC01000164.hg.1	3.41982	3.55379	3.58589	3.52066	3.65322	3.69086	3.42925	3.46286	3.44244	3.70534	3.31389	3.53939	3.47344	3.49836	3.48977	3.57577	3.68378	3.37165	3.3601	3.60388	3.64889	3.30426	3.51018	3.54771
TC01000165.hg.1	3.26351	3.25282	3.41701	3.43817	3.62727	3.77276	3.34399	3.41471	3.41068	3.67412	3.47013	3.49727	3.42505	3.41127	3.3849	3.66631	3.61457	3.68142	3.71661	3.63801	3.30528	3.40418	3.6154	3.74045
TC01000166.hg.1	4.0199	3.99471	4.02677	4.16576	4.16026	3.88357	3.78348	3.79431	3.79795	3.91843	3.74318	3.84406	3.77077	3.83799	3.99877	3.94655	3.88449	4.00294	4.24047	4.39966	3.75338	3.5633	3.73532	3.87376
TC01000167.hg.1	4.74652	5.41718	4.72905	5.77435	6.07789	5.94528	5.95968	5.15067	5.08534	5.52894	5.27609	5.38075	5.56601	4.58657	5.0538	5.53624	5.04806	5.65367	5.84659	5.34508	5.69915	5.2005	4.93279	5.59007
TC01000168.hg.1	3.38572	3.49017	3.49726	3.46927	3.87154	3.66996	3.46787	3.32676	3.77135	3.77135	3.74653	3.77569	3.70559	3.59757	3.49266	3.56243	4.18639	3.76636	3.89322	3.44497	4.02287	3.41379	3.56005	3.83567
TC01000169.hg.1	4.55147	4.60268	4.50428	4.87151	4.82883	4.93002	4.78753	4.66925	4.48433	4.91559	4.3845	4.94374	4.38021	4.34527	4.61135	4.9558	5.04846	4.94923	4.89682	4.85151	4.66782	4.2998	4.4967	5.04687
TC01000170.hg.1	3.87768	3.8523	4.13999	4.12955	3.93019	3.97679	3.98246	4.04249	3.87449	3.89058	3.8553	3.90226	3.89134	3.91695	3.88742	3.84129	3.84701	3.94991	3.83578	3.83218	4.0583	3.94123	3.6605	4.06771
TC01000171.hg.1	3.9857	4.27715	3.86072	3.97547	3.81471	3.67279	3.75979	3.83875	3.51255	3.57955	3.55799	3.7185	3.79387	4.0793	3.84134	3.96871	3.75832	4.1764	3.77582	4.04029	3.93565	3.66986	3.66527	3.53133
TC01000172.hg.1	4.25144	4.74901	4.51697	4.85048	5.03221	4.79007	4.90246	4.62279	4.52802	4.90668	4.2918	4.88401	4.32397	4.38106	4.55074	4.58361	4.70039	4.90953	4.87171	4.93821	4.66945	4.27002	4.5045	4.696
TC01000173.hg.1	3.82516	3.38515	3.47695	3.47091	3.80248	3.43459	3.31607	3.76315	3.88973	3.6126	3.58413	3.41554	3.66303	3.86882	3.57528	3.87108	4.04203	4.17148	3.41842	3.66739	3.73788	3.59217	3.47267	3.43399
TC01000174.hg.1	3.81582	3.4551	3.83419	3.74404	3.9752	3.80479	3.54043	3.47602	3.45553	3.83983	3.28501	3.54304	3.26274	3.49897	3.35513	3.51905	3.8051	3.76914	3.47122	3.58031	3.44456	3.37976	4.0191	3.53712
TC01000175.hg.1	3.53663	3.54292	3.79174	3.61918	3.38438	3.61377	3.65199	3.44015	3.49844	3.49305	3.42517	3.66352	3.74308	3.63785	3.83777	3.93799	3.94788	3.55273	3.6046	3.76638	3.74851	3.83616	3.50813	3.61343
TC01000176.hg.1	4.11959	4.2333	3.9896	4.07704	3.9467	4.0531	3.89582	3.98446	3.6366	3.69782	3.61902	3.83826	3.83451	4.16065	3.9478	4.1139	3.82254	4.29817	3.90013	4.16415	4.14405	3.77775	3.80207	3.63763
TC01000177.hg.1	4.26481	4.77168	4.48701	4.85917	5.1232	4.81085	4.84097	4.70429	4.60283	4.86777	4.30135	4.87404	4.32516	4.37485	4.55419	4.54078	4.72275	4.8886	4.85773	4.82274	4.68294	4.25768	4.49913	4.69243
TC01000178.hg.1	4.05885	3.64622	3.80337	3.55932	3.90434	3.61122	3.29071	3.93876	3.97984	3.67525	3.7856	3.41281	3.76756	3.7333	3.66332	3.64818	3.97324	3.83577	3.45447	3.78361	3.72065	3.65219	3.42674	3.52301
TC01000179.hg.1	3.74831	3.70586	3.90538	3.73624	3.97883	3.7367	3.58766	3.48983	3.40193	3.77708	3.29178	3.55158	3.20572	3.59739	3.36346	3.50603	3.71996	3.9423	3.53671	3.58125	3.45647	3.37548	3.97464	3.55179
TC01000180.hg.1	3.87508	3.58342	3.8001	3.83595	3.54591	3.86846	3.72738	3.85133	3.8175	3.88419	3.68525	3.86192	3.70479	3.98029	3.68966	3.9593	4.03831	3.78136	3.98593	3.92623	3.97635	3.76455	3.87664	3.90182
TC01000181.hg.1	4.16214	4.10107	4.26856	4.39187	4.1369	4.31737	4.13528	4.17866	4.13374	4.10375	4.1428	4.08227	3.95923	4.06942	4.42052	4.12683	4.19662	4.12191	4.23236	4.24578	4.02519	3.97411	4.10219	4.10001
TC01000182.hg.1	8.22745	8.37406	8.39769	7.86019	8.41486	8.2837	8.87764	8.31696	8.24785	8.25599	8.39797	8.24491	8.53584	8.48284	8.29762	8.4117	8.26829	8.20278	8.14314	8.53844	8.32397	8.65712	8.41282	8.16988
TC01000183.hg.1	3.71113	3.61635	3.86786	3.91525	3.61231	3.60812	3.80044	3.63993	3.19013	3.73667	3.98013	3.51612	3.44122	3.33877	3.96308	3.53846	3.40813	3.91255	3.62534	3.43093	3.49059	3.17198	3.69059	3.73337
TC01000184.hg.1	4.83651	4.78837	4.75278	5.20084	4.46209	4.91928	4.63265	4.71378	4.80836	4.72688	4.49777	4.9126	4.85835	4.51279	4.72942	4.59046	4.73184	4.77065	4.59616	4.82705	4.66439	4.50412	4.74749	4.56156
TC01000185.hg.1	3.8737	4.0082	3.83869	3.78337	3.83622	3.75054	3.61756	3.70562	3.68594	3.72494	3.71003	3.69191	3.7135	3.52721	3.7024	3.74004	3.90425	3.81051	3.83869	3.86693	3.76296	3.58178	3.67557	3.70786
TC01000186.hg.1	4.31347	4.15904	4.22415	4.16051	4.1349	4.21734	3.998	4.17762	4.15001	4.18041	4.08859	4.24947	4.10469	4.08372	4.24159	4.16693	4.22835	4.14941	4.25291	4.07615	4.20784	4.02865	4.17711	4.18206
TC01000187.hg.1	10.1029	10.4649	10.0331	10.0142	10.2537	10.5041	10.3378	10.4369	10.0765	10.317	10.1358	10.9143	10.1576	9.75374	10.1676	9.43224	9.79458	9.51603	10.4534	9.90156	10.1533	9.59472	9.80138	10.8584
TC01000188.hg.1	4.59444	4.57911	4.62591	4.89611	4.62984	4.53869	4.58768	4.51747	4.42793	4.46365	4.44412	4.53404	4.32585	4.43091	4.66873	4.67807	4.59791	4.45455	4.51315	4.51932	4.42468	4.3634	4.60377	4.46264
TC01000190.hg.1	7.08455	7.1017	7.07405	6.6495	7.16789	7.0421	7.11657	7.07192	7.01143	6.81097	7.14846	6.73079	7.1412	7.02812	6.91824	7.43413	7.02919	7.01776	6.72819	7.15149	7.0999	7.50052	7.01279	6.8976
TC01000191.hg.1	4.65375	4.4431	4.51649	4.31741	4.42439	4.51989	4.49197	4.46429	4.60232	4.39482	4.44813	4.63215	4.53818	4.46719	4.28702	4.70084	4.22065	4.71067	4.52117	4.49927	4.06893	4.44603	4.62462	4.34878
TC01000192.hg.1	7.06532	6.99998	6.99566	6.26079	7.09044	6.72557	7.06285	6.90576	6.61761	6.71086	7.00918	6.77735	6.69077	7.39946	7.04844	6.44641	7.07609	6.94653	6.43915	6.55071	6.50846	6.70505	7.10927	6.52535
TC01000193.hg.1	8.41537	8.26711	8.04692	7.48557	8.01	7.96879	8.36991	8.18295	8.2511	8.18542	8.66184	7.86348	8.38809	8.31189	7.9707	8.82338	8.24669	8.36564	8.17651	8.46671	8.34273	8.83573	8.22827	8.27589
TC01000194.hg.1	7.78986	7.89749	7.68318	7.58716	7.96888	8.06551	8.02897	8.01513	7.82688	7.61801	8.2952	8.35778	8.20801	7.55828	7.62329	8.03639	7.7079	7.73351	7.76895	7.6644	7.84172	7.85048	7.74367	7.96377
TC01000195.hg.1	4.64366	4.6881	4.36801	4.64502	4.56791	4.49504	4.67566	4.69146	4.5145	4.42725	4.46359	4.51884	4.51952	4.60582	4.53225	4.42174	4.4329	4.47895	4.71297	4.48326	4.39273	4.46645	4.51454	4.56635
TC01000196.hg.1	4.25062	4.56448	4.68447	4.74161	4.6018	4.52068	4.52978	4.44404	4.3767	4.40291	4.37595	4.49747	4.33125	4.44287	4.41264	4.39932	4.42497	4.4443	4.50462	4.45845	4.57826	4.31323	4.38746	4.25349
TC01000197.hg.1	4.01324	3.9812	3.99858	4.00272	4.0096	4.07029	4.00877	4.01494	4.00176	4.05402	3.98123	4.08487	3.89942	4.04566	4.02837	4.01682	4.01295	3.99855	3.99423	4.00526	3.99127	3.97836	4.00595	3.92596
TC01000198.hg.1	9.57835	10.2142	10.1799	9.82255	9.81525	9.84301	10.355	10.1576	9.75063	10.1935	9.81941	10.4641	10.4131	10.1791	9.93816	9.92863	9.86898	9.82914	9.63897	9.85367	9.84437	9.87544	10.1094	9.59645
TC01000199.hg.1	5.03952	5.08892	5.28856	5.3179	5.3844	5.134	5.22018	5.7749	5.24402	5.1823	5.91624	4.75799	5.27079	5.54197	5.45193	5.65591	5.44543	5.87778	5.17837	5.97399	4.91562	5.47617	5.0663	5.2795
TC01000200.hg.1	3.50445	3.72641	3.51648	3.4671	3.3575	3.51149	3.23164	3.33136	3.66998	3.53338	3.40149	3.29012	3.55265	3.32513	3.6975	3.54072	3.68845	3.58757	3.54434	3.6487	3.3409	3.43744	3.53794	3.48011
TC01000202.hg.1	4.37586	3.98356	3.90153	4.15832	4.03982	3.90077	4.16782	4.13067	3.9484	3.92075	4.27224	4.01281	3.91346	3.99067	4.02696	4.03102	3.93268	3.88587	3.85296	3.84786	4.23794	3.78421	3.77589	3.87956
TC01000203.hg.1	3.891	3.8438	3.61587	4.33269	3.87198	3.79529	3.43892	3.81097	3.85919	3.87426	3.4759	3.71166	3.84379	3.82196	3.84164	3.63806	3.68737	3.80212	3.71118	3.50201	3.71929	3.39226	4.06667	3.76125
TC01000204.hg.1	3.42024	3.49043	3.6371	3.83162	3.60894	3.38442	3.38479	3.48825	3.3309	3.35281	3.39498	3.26723	3.32871	3.18985	3.74125	3.64798	3.48665	3.89635	3.6613	3.39916	3.58338	3.5303	3.61457	3.37328
TC01000205.hg.1	8.11886	8.63142	8.22979	8.1773	8.49835	8.30584	8.4007	8.33869	8.19714	8.03678	8.43179	8.31236	8.28994	8.399	8.17641	8.31962	8.11253	8.17498	8.19953	8.27753	8.3813	8.22734	8.06726	8.29487
TC01000206.hg.1	9.33675	9.75941	9.19294	8.2536	9.19523	9.704	9.14575	9.6399	9.55175	8.69235	9.83754	9.09566	9.29281	9.51522	9.24003	9.53532	9.21511	9.45775	9.3821	9.30876	9.55254	9.8469	9.01842	9.21083
TC01000207.hg.1	7.48881	7.87591	7.70927	6.94311	7.771	8.00578	8.05056	7.89024	7.74893	6.96974	7.83624	6.71528	7.87496	7.53785	7.65891	7.63381	7.75361	7.76094	7.45901	7.47002	7.4725	8.10889	7.3791	7.27615
TC01000208.hg.1	4.97002	4.48593	4.44527	4.61775	4.53605	4.29327	4.53678	4.30666	4.78355	4.34356	4.06998	4.61659	4.74177	4.68603	4.16641	4.26651	4.13879	4.34285	4.55782	4.63098	4.41965	4.67422	4.65317	4.62444
TC01000209.hg.1	4.11706	4.69034	4.84967	4.26888	4.51564	4.03612	4.59253	4.4303	3.76721	4.10629	4.50668	4.14943	4.01107	4.12586	4.13089	4.0235	4.69816	4.47405	4.51181	4.63002	3.65598	4.02593	4.16202	4.29309
TC01000210.hg.1	5.41777	5.1139	4.86704	5.91398	5.72701	6.09199	5.46504	5.45742	5.33698	5.70369	5.45222	5.48625	5.2984	5.28642	5.71678	5.41791	5.58103	5.95058	6.34973	5.61349	5.8403	5.39744	4.95565	5.40106
TC01000211.hg.1	4.47598	4.42763	4.17231	4.80505	4.29497	4.5761	4.51733	4.80175	4.78824	4.67663	5.56818	4.16513	4.58366	4.45273	4.65288	4.54375	4.18476	4.97485	4.78169	4.95683	5.19514	4.45711	4.40888	4.56903
TC01000212.hg.1	4.50712	4.58856	4.47185	4.49324	4.44764	4.503	4.56597	4.51903	4.47154	4.52437	4.50295	4.42713	4.52906	4.50618	4.51561	4.47667	4.47986	4.51003	4.45261	4.50689	4.5134	4.44756	4.50076	4.51848
TC01000213.hg.1	4.78426	4.59448	4.69624	4.7646	4.56659	4.67992	4.31529	4.52654	4.75631	4.53718	4.53998	4.52506	4.56187	4.58399	4.28651	4.50259	4.68764	4.51826	4.61337	4.65712	4.21148	4.52287	4.68825	4.45601
TC01000214.hg.1	5.41777	5.1139	4.86704	5.91398	5.72701	6.09199	5.46504	5.45742	5.33698	5.70369	5.45222	5.48625	5.2984	5.28642	5.71678	5.41791	5.58103	5.95058	6.34973	5.61349	5.8403	5.39744	4.95565	5.40106
TC01000215.hg.1	3.8966	4.40688	3.9276	3.8313	3.96144	4.62066	4.29387	4.1949	4.39034	3.8841	4.14057	3.8533	3.97858	3.9673	4.0776	4.05768	3.64407	3.93317	3.88503	3.97903	4.2107	4.03028	4.07387	4.00655
TC01000216.hg.1	4.12279	3.82417	3.8604	4.3687	3.81461	3.74744	3.64151	3.90957	3.92325	3.93808	4.18798	3.92472	3.87524	3.35749	3.74476	3.97117	3.68127	4.25513	4.25782	4.12771	3.95254	3.57637	3.876	3.83025
TC01000217.hg.1	5.71919	5.69498	5.7094	5.56242	5.65234	5.7682	5.81169	5.7093	5.7569	5.73211	5.9303	5.6413	5.73599	5.66611	5.67485	5.81069	5.77346	5.73913	5.82832	5.74231	5.70949	5.84248	5.75747	5.874
TC01000218.hg.1	17.5414	17.5783	17.4044	16.985	18.2054	18.4912	18.1465	18.1846	18.0378	18.2553	18.6095	18.6313	18.1544	17.542	18.0315	17.7802	18.2131	18.3438	18.3098	18.054	17.9947	18.1688	17.7791	18.6085
TC01000219.hg.1	4.8536	4.99522	5.09972	5.04257	5.48092	5.6283	5.12087	4.99353	5.08995	5.0613	4.91723	5.01347	4.84945	5.17354	5.10671	5.30631	4.93824	5.24855	5.59239	5.16954	4.98078	5.71716	5.29412	5.21016
TC01000220.hg.1	3.8748	3.53047	3.52466	3.60959	3.36319	4.1116	3.16744	4.09786	3.86888	3.86092	3.78104	3.93425	3.75475	3.6607	3.87404	4.32581	4.31866	3.8739	4.53792	3.76267	3.75227	3.51619	3.54646	4.05122
TC01000221.hg.1	6.42794	6.09885	5.9613	6.27245	6.5677	6.14155	6.12921	6.1034	5.93977	6.08238	7.0208	6.41212	5.66226	5.49038	6.12164	5.63686	5.99391	6.46611	7.0041	5.96438	6.09943	5.46675	6.32151	6.84964
TC01000222.hg.1	4.35121	4.52192	4.26367	4.40885	4.50998	4.34282	4.38692	4.173	4.22314	4.30509	4.42103	4.21391	4.37896	4.17559	4.31854	4.29151	4.42623	4.45882	4.53304	4.51021	4.34726	4.39068	4.35447	4.37579
TC01000223.hg.1	4.60534	4.69105	4.92265	3.96509	4.7057	5.14005	4.57597	5.25715	5.58561	5.09049	5.48834	5.11947	5.01917	5.41757	5.49267	5.11628	5.51433	5.45353	5.61814	5.41827	5.17343	5.62015	5.03689	5.34415
TC01000224.hg.1	4.14904	5.00281	4.27218	3.74413	4.13069	4.38144	4.66346	5.28026	5.23616	4.87603	5.77219	4.87833	4.33474	4.72452	4.986	4.39231	4.58523	5.40618	5.24787	4.94323	4.2332	5.75987	4.60792	5.84834
TC01000225.hg.1	17.5414	17.5783	17.4044	16.985	18.2054	18.4912	18.1465	18.1846	18.0378	18.2553	18.6095	18.6313	18.1544	17.542	18.0315	17.7802	18.2131	18.3438	18.3098	18.054	17.9947	18.1688	17.7791	18.6085
TC01000226.hg.1	8.57289	9.05585	8.84201	7.23149	8.58807	8.0842	8.01569	7.18228	8.82678	7.50127	8.57638	7.20199	7.36597	7.65935	8.20933	8.28384	8.2296	9.36078	8.45866	9.00713	7.97262	8.81409	8.1822	7.42954
TC01000227.hg.1	4.85321	4.67838	4.39401	4.71343	4.74098	4.51309	4.4791	4.74843	4.77825	4.51038	4.58592	4.41127	4.42263	4.5051	4.48962	4.39863	4.46503	4.70302	4.77855	4.84329	4.80755	4.47304	4.58795	4.56768
TC01000228.hg.1	5.84441	5.79122	5.9795	6.4653	6.38314	5.51068	5.7838	5.92447	6.04602	5.29859	6.20937	5.33563	5.69083	5.07972	5.80792	5.38631	6.17801	5.81074	6.63769	5.67502	5.62903	4.7644	5.83858	6.1156
TC01000229.hg.1	3.77292	3.97189	3.965	4.01391	3.75675	4.18616	3.63368	3.85859	4.09951	4.07756	3.95341	3.92346	3.69063	3.79468	3.96285	3.94845	4.15621	3.94123	3.94356	3.88036	4.13332	3.97743	4.2319	3.8779
TC01000230.hg.1	4.11246	4.1545	4.20451	4.32824	3.97987	4.20673	4.03315	4.03126	4.13005	4.14774	4.02982	4.13049	4.08688	4.0347	4.18724	4.05796	4.22608	4.08682	4.18751	4.14996	4.15251	4.05245	4.1744	4.20542
TC01000231.hg.1	4.80874	4.70645	4.82779	4.79718	4.65391	4.753	4.55625	4.62193	4.66952	4.78189	4.63238	4.71134	4.65657	4.68593	4.70861	4.73372	4.71851	4.76438	4.59527	4.72517	4.65449	4.63139	4.74163	4.85556
TC01000232.hg.1	8.61729	10.6622	9.4927	10.9238	9.22957	10.3095	9.19634	9.34623	9.9787	10.3066	8.31657	11.8404	9.49562	8.54062	9.60301	7.80633	9.45617	8.93716	10.2401	10.0721	9.80792	7.75527	9.43537	9.62615
TC01000233.hg.1	3.99352	3.94736	3.93737	4.08882	3.95961	4.02027	3.86879	3.83799	3.83383	4.00758	3.76126	3.87259	3.81798	3.92801	4.01767	3.78688	3.91103	3.79519	4.0674	3.87601	3.89309	3.73059	3.85868	3.82438
TC01000234.hg.1	4.57583	4.30153	4.18013	4.08317	4.63424	4.39443	4.45416	4.33462	4.24664	4.43613	4.40561	4.46892	4.21923	3.98836	4.22746	4.1978	4.19392	4.89022	4.83536	4.55405	4.95473	4.31259	4.38243	4.49627
TC01000235.hg.1	5.3155	5.83571	5.9461	5.7214	6.15777	5.72645	5.78357	5.53335	5.71459	5.56561	5.75926	5.47277	5.70747	5.62891	5.70164	6.07572	5.30866	5.65229	5.78977	5.97102	6.32061	5.5517	5.50622	6.44353
TC01000236.hg.1	5.34044	5.54337	5.31982	5.07303	5.35472	5.51759	5.32704	5.38008	5.30724	5.2736	5.32795	5.46525	5.33457	5.19574	5.43915	5.36205	5.41691	5.26883	5.37868	5.21091	5.67633	5.20123	5.38103	5.42547
TC01000237.hg.1	5.31219	5.26864	4.99679	5.74209	5.61129	4.96341	5.00756	4.99087	4.84039	4.95355	4.93541	4.91535	5.03652	4.91944	4.94026	4.74017	4.55022	5.40226	4.91629	4.91939	4.99048	4.79939	4.85192	5.05104
TC01000238.hg.1	3.89585	3.56015	3.73576	3.50684	3.90478	3.91301	3.75477	3.68527	4.13566	3.88737	3.58097	3.75282	4.04713	4.09327	3.84901	3.75297	3.90661	4.07613	3.48269	3.54256	3.73026	4.15764	3.75911	3.62698
TC01000239.hg.1	4.56553	4.30601	4.50284	4.78734	4.44759	4.60431	4.4491	4.4689	4.33795	4.60475	4.36332	4.46766	4.32996	4.53542	4.52626	4.50643	4.51552	4.42084	4.63919	4.50019	4.34241	4.34651	4.52021	4.50969
TC01000240.hg.1	3.10245	3.19237	3.06684	3.72499	3.03021	3.13743	3.16022	3.17706	3.1088	3.09187	3.20882	3.08404	3.10295	3.1884	3.46198	3.25301	3.11991	3.23075	3.70243	3.1238	3.16086	3.08053	3.22517	3.379
TC01000241.hg.1	3.66351	3.77866	3.75075	3.73035	3.70229	3.79183	3.62887	3.49476	3.80897	3.90537	3.41598	3.4754	3.20666	3.6216	3.7879	3.53381	3.34067	3.86308	3.52696	3.63124	3.73164	3.385	3.61284	3.45876
TC01000242.hg.1	4.15496	4.50109	4.24826	4.26547	4.23069	4.25787	4.21406	4.12312	3.96364	4.22997	4.18904	4.11567	4.19643	4.13737	4.21575	4.20674	4.04109	4.21994	4.26114	4.2143	4.09439	4.15505	4.15433	4.01841
TC01000243.hg.1	4.22759	4.18716	4.15117	4.22739	4.20474	4.18472	4.28955	4.15166	4.1952	4.24311	4.1742	4.13668	4.03403	4.00381	4.1246	3.99781	4.09421	4.32423	4.1612	4.13922	4.10717	3.91157	4.25345	4.17183
TC01000244.hg.1	6.45082	6.3931	6.25796	5.84858	6.58675	6.4541	6.60988	6.57107	6.36738	6.21603	6.65682	6.65163	6.45943	6.23161	6.56505	6.222	6.46858	6.25355	6.03545	6.07335	6.39384	6.36466	6.34733	6.15416
TC01000245.hg.1	5.68139	5.30629	5.3277	5.16936	5.56732	5.31832	5.60862	5.42739	5.31905	5.38597	5.40587	5.36862	5.39737	5.52966	5.46681	5.62073	5.57749	5.2942	5.21395	5.23767	5.16481	5.50836	5.84856	5.40814
TC01000246.hg.1	5.69042	5.58922	5.4619	5.63141	5.64431	5.69672	5.69688	5.74009	5.64043	5.72281	5.69216	5.84668	5.65684	5.54807	5.70839	5.586	5.50244	5.77238	5.80344	5.48237	5.79735	5.66358	5.75993	5.78934
TC01000247.hg.1	6.75082	6.7746	6.62089	6.55301	6.8276	6.85321	6.61928	6.60346	6.7304	6.56099	6.7567	6.75755	6.71586	6.56022	6.75168	6.45975	6.73007	6.96332	7.07242	6.84009	6.90892	6.42779	7.20777	7.04395
TC01000248.hg.1	5.46265	6.0173	4.39836	5.09152	5.37894	6.01137	5.20876	5.3678	5.29538	5.04823	5.67306	4.89907	4.42148	4.79648	4.93468	5.14108	4.39076	4.91725	5.60985	5.16227	5.79316	4.423	4.96625	6.28188
TC01000250.hg.1	8.47884	7.98929	8.51752	7.50094	7.40642	7.81778	8.01032	8.39101	8.51426	8.26731	8.77875	8.29557	8.68472	8.76529	8.04957	8.69713	8.82388	8.96146	8.00357	8.29472	8.30414	8.86244	8.83759	8.1336
TC01000251.hg.1	3.38772	3.46477	3.29547	3.28627	3.37852	3.26825	3.28837	3.1891	3.36389	3.21912	3.37141	3.41235	3.18517	3.30968	3.47593	3.2317	3.3253	3.2761	3.17078	3.4745	3.52377	3.22861	3.37139	3.17621
TC01000252.hg.1	3.4936	3.63274	3.55508	3.4979	3.46678	3.99982	3.27944	3.62304	3.80171	3.7388	3.73509	3.55486	3.60134	3.59144	3.72112	3.95603	4.2749	3.84334	4.05538	3.51794	3.85392	3.65817	3.66773	3.76079
TC01000253.hg.1	5.97233	6.27691	6.10116	5.54529	5.73204	6.11153	6.52228	6.17097	6.14279	6.25836	6.40641	5.90813	6.45187	6.53308	5.82371	5.96533	6.15103	6.05257	6.01506	6.0167	5.8748	6.47945	6.36239	6.08362
TC01000254.hg.1	4.30827	4.25704	4.3329	4.35547	4.1648	4.2543	4.12577	4.2336	4.17384	4.22938	4.2461	4.20374	4.187	4.173	4.24464	4.30467	4.36071	4.3865	4.2644	4.26801	4.16853	4.16654	4.29037	4.05986
TC01000255.hg.1	4.09175	4.08664	4.05423	4.19875	4.05724	3.92521	4.04607	4.11487	3.97451	4.18751	3.99095	4.03173	3.98462	3.98406	3.92021	4.28099	4.2393	4.16657	3.95866	4.11015	3.84632	4.0141	4.09235	3.96155
TC01000256.hg.1	4.06118	4.13438	3.82514	4.03019	3.93502	4.22243	4.02546	4.2634	4.26318	4.12499	4.18891	3.91699	3.90833	4.06758	4.15085	3.97167	4.15821	4.0284	4.22777	4.47024	4.02192	3.82007	4.31449	4.01155
TC01000257.hg.1	4.59226	4.47117	4.44337	4.45151	4.66989	4.73177	4.31846	4.67464	5.36955	4.7185	4.44352	4.48941	4.47748	4.89322	4.45654	4.37495	4.67099	4.88418	4.43024	4.30626	4.81229	4.89827	4.39208	4.69112
TC01000258.hg.1	4.06716	3.82858	4.39936	3.77588	3.77852	3.97086	3.72308	3.66947	3.8144	3.59999	3.83904	3.68044	3.78084	3.58199	3.65564	4.11369	3.58546	3.85909	3.81522	3.91102	3.81938	3.66188	3.99926	3.55477
TC01000259.hg.1	3.97837	4.00298	4.00335	4.26807	3.98217	3.8945	3.88352	3.91011	3.77481	3.87078	3.91075	3.88863	3.80557	3.85253	3.8854	3.84781	3.87204	3.93049	3.88338	3.90143	3.93102	3.8497	3.90608	3.80219
TC01000260.hg.1	4.29434	4.37443	4.02238	4.09465	4.04529	4.39887	4.15452	4.12948	4.23545	4.1899	4.12587	4.0123	4.13231	4.32778	4.29613	4.20572	4.12781	4.3207	4.17704	4.33285	4.13625	4.16515	4.29192	4.23984
TC01000261.hg.1	11.4492	12.6646	12.568	12.8085	12.9454	12.7652	10.9585	12.3072	12.4025	12.3234	10.1562	13.1887	12.8084	11.3264	13.5738	11.2674	11.6879	11.6969	12.7984	13.2026	12.2055	11.0579	12.1595	12.7109
TC01000262.hg.1	8.32262	8.99863	8.33382	8.48879	8.54685	8.70941	8.64148	8.4794	8.67227	9.12471	8.55974	8.87693	8.49557	8.28265	8.36909	8.31821	8.15195	8.66332	9.03425	8.38102	8.28549	8.02296	8.54636	8.67529
TC01000263.hg.1	6.09225	6.12723	5.64253	6.04409	5.48128	5.74537	5.48721	5.96692	6.1314	5.53869	5.77281	5.74098	5.54553	5.33436	6.0714	5.80757	6.45737	5.66807	5.9493	6.06459	5.692	5.61251	6.55054	5.91821
TC01000264.hg.1	7.8674	7.55735	8.27422	7.22794	7.45488	8.20898	8.30439	7.97888	7.94695	8.33844	8.14544	7.99005	8.04069	7.86708	8.16863	7.36378	7.8911	8.33507	8.38707	8.14475	7.81876	7.35733	7.75807	8.19502
TC01000265.hg.1	4.89378	4.55354	4.46309	3.84065	4.6273	4.43663	4.1906	4.19933	4.52691	3.92439	4.12768	5.11233	4.04669	4.16684	5.57859	5.32456	4.84166	4.58598	3.87131	6.12298	5.10448	3.92025	4.60459	5.79315
TC01000266.hg.1	4.80632	4.59678	4.40632	4.91367	4.63085	5.03286	4.67074	4.94755	4.72984	5.10854	4.79937	4.89811	4.62719	4.3842	5.00016	4.44313	4.4619	5.28016	4.66852	5.00199	5.62472	4.86294	4.27482	4.52075
TC01000267.hg.1	5.42783	5.70791	5.38307	6.25321	5.68641	5.81055	5.88633	5.60849	5.42217	5.7759	5.4948	5.2687	5.44632	5.34471	5.48557	5.34347	5.45225	5.42011	5.11827	5.65987	5.9055	5.26298	5.31397	5.30776
TC01000268.hg.1	5.41648	5.59713	5.55651	6.01653	5.73787	5.93911	5.97653	5.79218	5.75996	5.8957	5.40848	6.03993	5.64927	5.67998	5.54679	5.85667	5.58299	5.49718	5.53551	5.94614	5.37588	5.36268	5.62678	5.71798
TC01000269.hg.1	3.56376	3.72303	3.70869	4.03548	3.9543	3.90133	3.72436	3.58036	3.42907	3.38987	3.63844	3.68657	3.73445	3.82972	3.70529	4.02668	3.68325	3.92399	3.61208	3.94463	3.68412	3.95262	3.61238	3.60345
TC01000270.hg.1	7.08661	6.95547	6.5343	6.3876	7.01077	6.84738	6.73266	6.66868	6.50908	6.72959	7.17284	7.14377	6.97044	6.69684	6.74672	6.78914	6.51767	6.67547	7.01526	6.58359	6.57426	6.92411	6.77149	7.22506
TC01000271.hg.1	7.22488	7.35634	7.21223	6.54997	7.19486	7.32563	7.73336	7.16782	7.09146	7.31623	7.54047	7.08925	7.81414	7.32025	6.83376	7.45732	7.4298	7.17489	7.29277	6.94214	7.02155	7.32125	6.98442	7.34068
TC01000272.hg.1	10.7651	10.9879	10.3321	11.6675	10.8029	10.5246	10.9288	9.54849	10.2974	10.7381	8.47946	12.2045	11.0742	10.1435	10.4746	9.21236	9.96549	9.3165	12.2898	11.1976	10.7965	10.207	8.67007	11.7956
TC01000273.hg.1	4.57912	4.63553	4.24001	4.37692	4.29977	4.36708	4.80508	4.58361	4.26073	4.80769	4.31399	4.53547	4.35667	4.24457	4.51798	4.16926	4.60207	4.75012	4.6388	4.66514	4.62286	4.54728	4.6052	4.78275
TC01000274.hg.1	4.15914	4.041	4.19621	4.46411	4.1352	4.10593	4.26622	4.28179	4.13289	4.01784	4.06629	4.14925	4.1307	3.99337	4.06179	4.06895	4.01984	4.16092	4.16074	4.15181	4.14501	3.96207	4.02775	3.97906
TC01000275.hg.1	6.34657	5.5544	5.88338	5.63573	5.13376	5.34831	6.22421	5.45776	6.15036	6.5329	5.93136	5.87831	5.34498	7.0871	5.74928	6.01846	5.80386	6.10438	5.80184	6.1661	5.2872	5.63842	7.2514	5.792
TC01000277.hg.1	4.4359	4.45464	4.39426	4.4557	5.14005	5.03656	5.16429	4.97683	4.61964	4.94447	4.54322	5.07796	5.06449	4.30995	4.96222	5.2358	4.8958	5.23829	4.89539	5.17431	4.49248	4.61171	4.11672	5.84865
TC01000278.hg.1	4.5974	4.80464	4.46832	4.5192	4.86899	4.97093	5.20433	5.09289	4.33725	4.82561	4.74804	4.83126	5.02382	4.26946	4.9155	5.02291	4.60028	5.1462	5.03615	4.70885	4.54898	4.5761	4.07869	5.94578
TC01000279.hg.1	6.063	6.31553	6.13762	6.24807	5.92364	6.93882	6.33949	6.00268	6.09446	6.5656	6.28324	5.9876	6.26704	6.29529	6.78577	6.61333	6.35325	6.95416	6.02703	6.35823	7.20492	6.33928	6.04255	5.9833
TC01000280.hg.1	11.9073	12.0641	12.2275	11.4452	12.186	12.196	12.1354	12.2335	12.256	11.9754	11.912	12.2011	12.0348	12.5241	12.1767	12.3899	12.1705	12.2462	12.1838	12.2546	12.1427	12.3441	12.3324	12.2302
TC01000281.hg.1	8.80054	9.43632	9.51349	7.79963	8.74275	9.87331	8.97362	9.23895	9.26394	8.66018	9.16902	8.47042	8.93463	9.23728	9.0139	8.70339	8.80641	8.78679	9.15424	9.18257	9.44581	9.26787	8.94488	8.57152
TC01000282.hg.1	8.792	9.21279	8.84225	8.07955	8.67727	8.84039	9.28783	8.86214	8.78288	8.17645	9.54398	8.2244	9.01294	8.78631	8.44153	9.43687	8.89995	8.49004	8.17924	8.69534	8.61618	9.56653	8.71425	8.78213
TC01000283.hg.1	7.39364	7.61153	7.4336	6.79167	7.80302	8.15263	7.40812	7.27948	7.53585	6.87825	7.61947	6.90687	7.52091	7.96464	7.20257	8.42826	7.44956	6.90926	7.17318	7.62179	7.38065	8.16173	7.51822	7.58854
TC01000284.hg.1	4.20547	4.32076	4.25802	4.19741	4.13531	4.23279	4.02271	4.24466	4.24805	4.30557	4.20841	4.2263	4.23688	4.28096	4.2421	4.25701	4.25776	4.35074	4.25727	4.3123	4.11133	4.11801	4.27844	4.22934
TC01000285.hg.1	4.13374	4.30425	4.23029	4.36248	4.12542	4.41593	4.17745	4.45159	4.29639	4.34819	4.08029	4.30473	4.29161	4.35378	4.40278	4.10411	4.23758	4.11539	4.3092	4.21985	4.44311	4.22419	4.60579	4.22446
TC01000286.hg.1	5.56054	5.39044	5.32522	5.4877	5.50362	5.90592	5.45409	5.72685	5.66373	5.63136	5.26389	5.45188	5.66076	5.65939	5.78184	5.77866	5.83877	5.81173	5.89177	5.93856	6.01737	5.52145	6.14839	5.91711
TC01000287.hg.1	4.74579	4.75365	4.86176	4.73692	4.93593	5.23893	4.68749	4.8073	4.63968	4.70105	4.66261	4.7347	4.81173	4.76678	4.63346	4.65771	4.59947	4.72854	4.68398	4.94734	4.89576	4.67711	4.95765	4.91363
TC01000288.hg.1	4.60423	4.8306	4.65412	4.6529	4.69113	4.60327	4.65121	4.56615	4.52547	4.60739	4.46848	4.6701	4.54671	4.4866	4.7446	4.52484	4.54378	4.46818	4.55429	4.40124	4.72223	4.43456	4.42241	4.56957
TC01000289.hg.1	5.1451	5.13897	5.40215	4.9766	5.1892	5.50889	4.75919	5.28966	5.30973	5.38493	5.25	5.14393	5.31423	5.04275	5.37167	5.4189	5.48831	5.45042	5.44293	5.66233	5.55752	5.12058	5.30697	5.49381
TC01000290.hg.1	8.84633	9.16394	9.09728	8.89649	9.05191	8.74057	8.54364	9.56504	8.87259	8.69314	8.8488	9.54517	8.84759	9.01536	8.20422	8.38713	8.69037	8.76024	8.83088	8.84267	9.11795	8.82989	9.04525	8.86096
TC01000291.hg.1	3.71098	3.61125	3.78306	3.68788	3.68917	3.59976	3.5463	3.4807	3.31924	3.38251	3.49801	3.74281	3.38088	3.58738	3.88094	3.58341	3.73383	3.57332	4.13959	3.50291	3.96598	3.1535	3.51627	3.89616
TC01000292.hg.1	8.14089	8.32407	8.19682	7.71405	7.9386	8.0181	8.62239	8.07154	8.12833	8.12848	8.5713	7.85506	8.48551	8.20046	8.27435	8.67383	8.34966	8.30189	7.8833	8.21185	8.21945	8.51953	8.10244	8.06064
TC01000293.hg.1	3.37246	3.7441	3.49465	3.1375	3.53894	3.86452	3.52059	3.92481	3.84178	3.38374	4.56654	3.6788	3.85789	3.68289	4.11102	3.72791	3.97276	4.06889	4.24898	3.89378	3.8809	3.47726	4.27963	3.31225
TC01000294.hg.1	5.277	4.11307	4.21832	4.24808	4.27581	4.69333	3.80343	4.09472	4.33484	4.83041	4.22077	3.85907	4.47425	4.31938	4.22004	4.30735	3.99164	4.57529	4.65433	4.218	4.07866	4.07715	3.79475	4.39341
TC01000295.hg.1	6.28187	5.59599	5.71407	6.06444	5.97183	6.30113	6.20088	5.87491	5.78858	5.81954	5.60137	5.89364	6.01046	5.07302	5.50997	5.83147	5.6047	6.78779	6.81005	5.49807	6.32592	5.73644	5.96934	6.29924
TC01000296.hg.1	4.75099	4.64974	4.4802	4.65703	4.72709	4.65088	4.62182	4.70116	4.6842	4.61114	4.5729	4.58873	4.42433	4.55463	4.49686	4.46597	4.57835	4.74269	4.67401	4.66172	4.67072	4.28758	4.61816	4.51103
TC01000297.hg.1	3.99881	3.75273	3.65395	3.49757	3.52827	3.60982	3.50732	3.43023	3.67522	3.41094	3.68007	3.54197	3.27306	3.6604	3.94398	3.52652	3.57628	3.54246	3.49094	3.44576	3.70041	3.36335	3.73581	3.60947
TC01000298.hg.1	5.93105	6.02269	6.01708	5.93966	6.01553	6.23036	5.92773	5.83434	5.93908	5.69624	6.19518	5.71013	5.98324	5.94866	5.99271	6.22481	5.60762	6.02008	5.89187	6.17385	5.89308	6.17634	5.89287	5.61751
TC01000299.hg.1	8.73621	8.48518	8.31488	7.64456	7.85124	7.72961	8.44947	8.53843	8.77458	8.74891	9.503	8.73902	8.51823	9.29365	8.23179	8.61192	8.38505	8.96339	7.91717	8.49148	7.74976	9.14437	8.95609	8.40076
TC01000300.hg.1	6.90966	7.1613	6.89128	6.53558	6.96743	6.89527	7.03669	6.89696	6.92718	6.90247	6.96129	6.9824	6.7275	6.99306	6.89619	7.12839	6.9247	6.72437	6.8299	6.85276	7.07884	7.06309	6.78273	7.25341
TC01000301.hg.1	10.6535	9.75919	10.4823	8.5481	10.2449	10.0074	9.67443	9.52136	10.3321	11.8834	11.01	9.18325	9.95452	8.78828	8.30323	11.1675	9.63598	9.5818	11.0264	8.97258	10.5123	9.55395	10.6141	10.7195
TC01000302.hg.1	7.91269	8.21688	7.94218	7.77898	8.30177	8.08746	8.39045	8.08228	7.87597	7.70717	8.20114	8.25049	8.27741	8.00602	7.90719	7.77862	7.85791	7.76426	7.82203	7.85987	7.98631	7.98952	7.67035	8.05346
TC01000303.hg.1	3.19705	3.20785	3.6806	3.44238	3.27041	3.48502	3.05882	3.27195	3.08745	3.33346	3.60786	3.10051	3.12287	3.1453	3.10637	3.35833	3.47981	3.71981	3.53747	3.31056	3.31598	3.23827	3.30088	3.03303
TC01000304.hg.1	3.57367	3.44195	3.37779	3.70464	3.42699	3.23544	3.74033	3.40967	3.64274	3.57442	3.19139	3.89592	3.67929	3.6727	4.08632	3.26376	3.77602	3.45788	3.62408	3.46168	3.75367	3.21796	3.43579	3.4712
TC01000305.hg.1	11.0904	10.8301	10.4707	10.0993	10.1219	9.59018	11.2763	10.7255	10.8651	11.1805	10.9938	10.8374	10.8595	11.6184	10.9408	10.6777	10.6915	10.9557	10.535	10.5988	10.2285	11.1791	11.3831	10.59
TC01000306.hg.1	4.31014	4.24113	4.43916	4.73637	4.34245	4.3375	4.32371	4.20162	4.30714	4.21478	4.09031	4.24764	4.45012	4.27119	4.95639	4.43272	4.29377	4.33974	4.25753	4.1982	4.28947	4.26389	4.23121	4.16958
TC01000307.hg.1	3.82831	3.34159	3.19356	4.11064	3.21972	3.4774	3.45928	3.49136	3.24333	3.52048	3.35573	3.25285	3.39555	3.59634	3.38975	3.2338	3.3981	3.59653	3.44525	3.49366	3.35215	3.34138	3.3412	3.29874
TC01000308.hg.1	4.73987	4.70559	4.88441	5.08507	5.44571	4.86449	4.65751	4.75122	4.70493	4.5242	4.48832	4.56737	4.43574	4.60862	4.93918	4.65844	4.78307	4.65455	5.00649	4.36654	4.42866	4.71703	4.67911	4.8641
TC01000309.hg.1	4.03845	4.12113	4.11312	4.29881	4.05187	4.08787	4.03113	3.98272	4.04453	3.95913	3.99463	4.07941	4.0934	4.00768	3.90623	4.0068	4.00832	4.03679	4.06565	4.03361	4.02011	3.93417	4.12606	3.97656
TC01000310.hg.1	7.49532	7.64936	7.85156	6.65673	7.45036	7.65812	7.71869	7.48834	7.80247	7.20602	8.20657	6.77329	7.7385	7.83721	7.52821	8.21737	7.33323	7.68174	7.04166	7.47327	7.50973	8.17023	7.39822	7.32909
TC01000311.hg.1	9.11059	9.27459	9.15039	8.27579	9.58835	9.02408	9.58634	9.02708	9.10218	8.82114	10.0375	7.96556	9.99938	9.31342	9.0657	10.3933	8.71952	9.43637	8.39213	9.78014	9.18976	10.9074	9.00364	8.03641
TC01000312.hg.1	5.32183	5.19137	5.3791	5.17178	5.42506	5.46643	5.42515	5.4153	5.38067	5.48424	5.44004	5.51351	5.34552	5.32321	5.4412	5.29316	5.4996	5.36399	5.49305	5.39294	5.46439	5.30549	5.41345	5.49133
TC01000313.hg.1	9.86426	10.6135	10.3603	10.2533	10.5724	10.3828	10.2942	10.2248	10.1459	9.52859	10.1726	10.0997	10.4839	10.2641	10.0576	11.0422	9.92548	9.75437	10.1368	10.7034	10.5719	10.5356	10.0181	10.1917
TC01000314.hg.1	7.70766	7.56925	7.40328	7.70672	8.04745	7.80193	7.67877	7.37428	7.59174	8.2416	7.27925	7.52531	7.84025	7.71081	7.85159	7.74199	8.0053	7.38266	7.69071	7.92918	7.43003	7.37962	7.70296	7.86121
TC01000315.hg.1	15.9787	16.0842	15.9084	15.9112	16.0653	16.0185	16.2196	15.9087	15.987	16.1197	16.2111	16.074	16.0834	16.002	16.0703	15.8535	16.0435	16.2222	16.2212	16.1233	16.0833	15.8556	16.0852	16.1674
TC01000316.hg.1	3.70988	4.42041	3.87162	4.19747	4.23301	3.93117	3.49695	4.15506	3.70212	4.03462	3.95811	3.72522	3.96477	3.95439	3.94172	3.91044	3.81718	4.09929	3.87537	4.19495	3.77805	3.96942	4.41804	3.9788
TC01000317.hg.1	4.2937	4.26428	4.23047	4.53934	3.62777	3.83867	3.49577	3.68265	3.54537	4.74543	3.99646	4.52204	3.7823	3.9143	4.05234	3.77666	3.84565	3.9586	3.55847	4.02871	3.93823	3.68995	3.64333	4.12566
TC01000318.hg.1	6.14609	7.00613	7.18504	7.01735	7.65366	7.27014	6.14029	7.28312	7.64349	8.0441	6.51568	6.08805	6.90914	7.26994	6.70075	7.2083	6.44223	5.53463	8.60637	7.37589	5.55549	5.97159	6.65815	6.93701
TC01000319.hg.1	13.5502	13.706	14.1469	12.5033	13.8982	13.6736	13.7572	13.9955	13.8431	14.0386	13.3389	13.9145	14.1207	14.6213	13.8972	13.8534	13.8017	13.5258	13.894	13.7405	12.9823	13.435	13.724	13.8574
TC01000320.hg.1	6.7802	8.28518	7.40054	7.85186	8.01456	7.52753	8.01678	7.99895	8.13699	8.10986	7.79996	8.20689	8.27679	8.83489	7.9932	7.52821	7.50789	8.28615	7.94366	8.32956	7.12372	7.84472	7.49831	7.61851
TC01000321.hg.1	9.36046	9.5717	9.2505	8.35959	9.10496	9.20617	9.22439	9.29709	9.09733	9.54212	8.90843	9.35823	9.48739	9.92176	9.14189	8.94702	9.54399	9.29745	9.39203	9.47377	8.64958	9.53667	9.63149	9.10986
TC01000322.hg.1	8.44645	8.63047	8.82401	8.23685	8.78885	8.38887	8.64963	8.43504	8.58063	8.90149	8.59994	7.97393	8.69891	8.44113	8.32493	9.08262	8.42828	8.44456	8.42233	8.48333	8.46715	8.83907	8.49767	8.62267
TC01000323.hg.1	7.83973	8.18862	8.19941	7.8257	8.02527	8.36179	8.00173	7.9739	8.31115	7.63658	8.91651	7.35759	8.3661	7.99768	7.94408	8.57067	7.75819	7.91861	7.66876	8.59897	8.18107	9.32426	7.71431	7.85632
TC01000324.hg.1	3.57891	4.30915	3.94353	3.69492	3.56559	3.77994	3.95846	4.22263	3.87065	3.52209	4.23059	3.8886	4.17579	3.79731	3.98263	4.08029	3.80291	3.66897	4.04856	3.84936	3.69019	4.77838	3.90442	3.81104
TC01000325.hg.1	5.91875	5.76501	6.10595	5.95197	6.47439	6.43402	6.12568	6.12634	6.3746	5.80131	6.92589	5.5785	6.53817	6.0397	6.01849	6.55844	5.73703	6.26506	5.81622	6.21695	6.21763	6.80299	6.16711	5.80456
TC01000327.hg.1	4.30703	4.79248	4.6055	3.90639	4.50208	4.20346	3.97686	4.62292	4.48393	4.16462	4.27546	4.44953	4.24949	4.43766	4.34746	4.46295	4.49172	4.78023	4.58639	4.70496	4.63664	4.3686	4.37773	4.28695
TC01000328.hg.1	5.2554	4.8949	5.00082	5.32353	5.32224	5.64914	5.04437	5.21177	4.82046	5.04665	4.91485	5.23249	5.35667	4.49934	4.55356	4.20853	5.00038	5.77826	5.38551	5.35424	5.44574	4.85096	4.74115	5.37649
TC01000329.hg.1	4.1347	4.35671	4.06742	4.40048	4.38597	4.50528	4.4231	4.31381	4.06562	4.26229	4.48347	4.38024	4.11494	3.93539	4.3344	4.32986	4.0479	4.20833	4.43526	4.28523	4.48175	4.0582	4.24657	4.55499
TC01000330.hg.1	3.24791	3.21148	3.25742	3.21889	3.10864	3.16793	3.13699	3.45375	3.48391	3.19045	3.44091	3.11158	3.17973	3.27329	3.34311	3.40055	3.20592	3.39865	3.4084	3.42817	3.21977	3.24989	3.23118	3.10924
TC01000331.hg.1	3.13969	3.3327	3.63835	4.1249	3.32066	3.86225	3.61746	3.45639	3.62733	3.47124	3.30521	3.39318	3.51845	3.93403	3.81944	3.24513	3.91473	3.90938	3.61905	3.29071	3.10973	3.26716	3.59002	3.85067
TC01000332.hg.1	3.94784	4.00748	3.96999	4.15218	4.1421	3.72794	3.81535	3.75167	3.69435	3.82315	3.62621	3.86997	3.86073	3.80087	3.77425	3.65755	3.78724	3.75928	3.68505	3.72294	3.78409	3.71374	3.68573	3.7569
TC01000333.hg.1	5.25037	5.47127	5.43586	4.94917	4.95089	5.02714	5.54836	5.4695	5.48266	5.58943	5.59892	5.32903	5.20268	5.99794	5.36202	5.57701	5.60551	5.7385	5.37153	5.4365	5.3831	5.95687	5.97478	5.29491
TC01000334.hg.1	4.01827	4.23774	4.28905	4.47296	4.09344	4.36374	4.28476	4.12423	4.21882	4.17179	4.22512	4.23769	4.27883	4.30916	4.25452	4.21219	4.05694	4.2598	4.121	4.37616	4.27596	3.83815	4.30631	4.08454
TC01000335.hg.1	4.4415	4.30123	4.35292	4.58498	4.36359	4.21936	4.21795	4.31646	4.31017	4.17642	4.36358	4.24148	4.55026	4.20351	4.22245	4.35926	4.14432	4.32158	4.36952	4.35133	4.39596	4.29695	4.55159	4.14772
TC01000336.hg.1	4.77454	4.78758	4.9567	5.02693	4.85806	4.96392	4.83643	4.80246	4.96427	4.79109	4.7735	4.82227	4.7354	4.87899	4.80112	5.10768	4.95986	4.81196	4.78433	4.75228	4.92784	4.95486	4.77039	4.76823
TC01000337.hg.1	3.67143	3.7064	3.71712	3.77392	3.59576	3.68477	3.56911	3.8839	3.7537	3.78311	3.70262	3.7391	3.73214	3.59542	3.72608	3.70013	3.74018	3.84328	3.8896	3.68596	3.85822	3.57845	3.72281	3.70535
TC01000338.hg.1	5.6855	5.44824	5.4398	5.06127	5.3477	5.61613	5.37986	5.45876	5.51445	5.83688	5.30317	5.50737	5.56188	5.4145	5.58666	5.33566	5.65266	5.94145	5.76514	5.64301	5.38735	5.32795	5.55958	5.67312
TC01000339.hg.1	7.05107	7.32252	6.94729	6.21122	7.35506	7.2192	7.29319	6.95822	7.09549	6.97685	7.33948	6.79155	7.22297	7.12593	7.00615	7.20194	7.12478	7.02327	7.02703	6.88648	6.94407	7.30976	6.94006	7.19581
TC01000340.hg.1	4.65256	4.74674	4.57575	4.49413	4.30682	4.76663	4.40868	4.50958	4.65404	4.45633	4.45033	4.61346	4.88031	4.59886	4.7478	4.63995	4.41594	4.62083	4.4782	5.07281	4.78135	4.67652	4.49191	4.71498
TC01000341.hg.1	9.65872	10.2056	9.59805	9.97414	10.5365	10.1251	9.68872	9.82535	9.8589	9.24917	9.53684	9.93782	9.79376	9.41897	9.76023	9.78983	9.53216	9.49734	9.87065	10.0281	10.0005	9.83218	9.75065	10.4074
TC01000342.hg.1	11.0164	10.1825	10.2673	9.37008	10.7941	10.1993	10.6949	10.459	10.8511	9.73938	11.6706	10.5933	10.7893	10.8887	10.3344	10.8879	10.5758	11.3225	10.4377	10.6024	9.89579	11.5023	10.9233	10.7442
TC01000343.hg.1	4.04533	4.11861	4.11278	3.76949	3.94254	4.11421	4.02001	3.99085	3.9057	3.83227	3.82673	3.88419	3.8897	4.11206	4.03909	4.10366	3.97053	4.24045	3.87569	4.03367	3.83043	4.0368	4.03406	3.78752
TC01000344.hg.1	6.6121	6.75963	6.76182	6.26628	6.58209	6.69739	6.43721	6.67066	6.79391	6.41175	6.74866	6.48737	6.66153	6.68425	6.50058	7.195	6.69216	6.58684	6.55848	6.80752	6.86963	6.99052	6.73045	6.82898
TC01000346.hg.1	11.1201	11.4078	11.4885	10.4576	11.0084	11.1193	11.6584	11.5343	11.1171	11.174	11.1341	11.0715	11.3647	11.7753	11.5139	10.8803	11.6659	11.1745	10.952	10.9504	11.1742	11.1433	11.5434	11.1151
TC01000347.hg.1	10.1563	10.5018	10.0381	10.3435	10.083	10.2796	10.2961	10.2906	9.93444	10.392	9.98352	10.9238	10.3636	9.75889	10.1943	9.47402	9.91509	9.79255	10.3673	9.98355	10.1097	9.53688	9.54728	10.4456
TC01000348.hg.1	7.67684	7.7475	7.50775	7.62323	7.80143	8.01168	7.2475	8.0239	7.87977	7.99047	7.68637	7.91716	7.54271	7.34012	7.99926	7.58808	8.12759	7.84939	7.77063	8.41683	8.10471	7.5074	7.68914	8.01486
TC01000349.hg.1	9.54252	10.5586	10.0685	10.9433	10.5686	10.6212	10.3313	10.1966	10.0169	9.89877	10.1333	10.5605	10.2874	9.5822	10.029	10.8273	9.78912	9.2643	10.3663	10.2269	10.6206	9.97878	9.62652	10.6897
TC01000350.hg.1	6.01766	6.13919	6.00591	5.53416	5.86057	5.7699	5.93069	5.97544	5.87518	5.86178	5.87881	5.85265	5.92496	5.97406	6.035	5.85196	6.16759	5.81114	5.85401	5.85987	5.70031	5.98973	5.83935	5.9844
TC01000351.hg.1	13.3342	13.0394	12.9589	12.8994	13.756	13.148	13.1102	13.3845	13.4343	13.1222	13.9794	13.2223	13.3909	13.2033	13.565	13.4439	13.1678	13.6508	13.952	13.5958	13.7968	13.243	13.5932	13.5803
TC01000352.hg.1	12.3899	12.7264	12.2757	12.7305	12.6843	13.3918	12.565	12.651	12.5622	12.6388	11.9069	13.4622	12.4313	12.0849	12.3288	11.9421	11.961	12.1612	12.9991	12.7673	12.7861	11.964	11.766	12.4477
TC01000353.hg.1	5.24776	5.32669	5.37229	5.41813	5.52362	5.30879	5.21521	5.46694	5.20317	5.35661	5.20057	5.33203	5.31389	5.11611	5.7277	4.96854	5.08688	5.15097	5.36221	5.3679	5.31664	4.97809	5.42533	5.45852
TC01000354.hg.1	4.03334	3.81043	3.64794	4.1499	4.14889	3.58414	3.60928	3.64057	3.79307	3.87199	4.10389	4.06839	3.62641	3.65896	4.26646	3.88038	3.26667	4.05099	3.40792	3.89453	3.81187	3.7961	3.58055	3.77848
TC01000355.hg.1	6.31408	6.35714	6.29092	5.86914	6.25709	6.30437	6.43207	6.23305	6.23098	6.31823	6.5282	6.26783	6.42106	6.30297	6.11205	6.30565	6.13134	6.16555	6.33214	6.25353	6.37744	6.38562	6.23421	6.53202
TC01000356.hg.1	4.61474	4.49731	4.70554	4.40958	4.67062	4.37942	4.3834	4.44001	4.33704	4.23436	4.57577	4.36225	4.13964	4.2275	4.26934	4.2606	4.18058	4.2996	4.12963	4.33394	4.2083	4.35691	4.26079	4.36027
TC01000357.hg.1	12.2608	11.4964	12.1013	11.2602	11.5941	10.6685	13.939	12.1958	12.1876	11.9341	13.2062	12.0989	12.9835	13.6493	11.8275	12.7411	11.8822	12.1425	11.1921	11.8181	11.3401	13.6668	12.8795	11.5947
TC01000358.hg.1	9.30594	10.3051	9.94051	10.1831	10.2229	10.1661	9.69456	9.96265	9.92803	10.1738	9.74032	10.3195	9.91124	9.70258	9.69765	10.0939	9.661	9.26073	10.2789	10.0533	9.80947	9.42624	9.6698	10.3372
TC01000359.hg.1	7.1141	7.26396	7.16987	7.04478	7.53453	7.30799	7.1486	7.23976	7.23432	6.9148	7.36312	7.22029	7.32015	7.00337	7.15452	7.18075	7.04723	7.03309	7.08412	7.17869	7.01024	7.43766	7.01255	7.38891
TC01000360.hg.1	6.79663	7.36007	7.00972	6.53162	7.09485	6.99987	7.20219	7.1022	7.07588	7.20503	7.22362	7.13823	7.22786	7.08411	6.99869	7.30435	7.10193	7.34107	7.41308	7.10432	6.86722	7.49665	6.97202	7.24357
TC01000361.hg.1	6.03123	6.35741	6.13753	6.05638	6.10863	6.16228	6.23148	6.05774	5.90784	5.91486	6.31169	5.93221	6.19387	6.09968	6.00336	6.06434	5.98067	5.86954	6.08849	6.02095	5.87733	6.06486	5.82584	6.1578
TC01000362.hg.1	3.9859	4.11413	3.74687	4.35334	3.94273	3.66338	3.86098	3.75708	3.66429	3.68111	3.80392	3.82154	4.12811	3.67324	4.07786	3.56447	3.66812	3.86085	3.94926	3.89241	3.86585	3.74694	3.73814	3.81365
TC01000363.hg.1	5.1962	4.70888	4.97971	4.76443	4.25863	4.77533	4.36536	4.56561	4.61838	4.72761	4.45138	4.53428	4.38145	4.18328	4.52255	4.6133	4.72417	4.55904	4.83112	4.4498	5.34196	4.19019	4.7501	4.97137
TC01000364.hg.1	4.66465	4.76854	4.53146	4.71864	4.78078	4.70972	4.74493	4.85405	4.72127	4.3933	5.04161	4.95693	4.82232	4.57651	4.51798	5.20261	4.83407	4.82521	4.82749	4.83679	4.79336	5.38846	4.60222	4.48119
TC01000365.hg.1	3.49407	3.81108	3.63421	3.88616	3.87078	4.0061	3.31519	3.7469	3.68366	3.62181	3.5347	3.74459	3.59324	3.42313	3.95146	3.63245	3.61795	3.91552	3.82143	3.77009	3.671	3.45751	3.74292	3.80087
TC01000366.hg.1	6.26818	5.8355	5.89004	6.40027	6.29733	6.52135	5.863	5.75623	5.85776	6.12853	5.78572	6.27265	5.89248	6.12817	6.36031	6.39622	6.13428	5.97449	7.27463	6.34643	6.72863	5.85054	6.24773	6.41917
TC01000367.hg.1	6.98677	7.09075	6.92125	6.43719	6.86423	6.92853	6.99187	6.96509	6.87033	6.81656	7.10428	6.88556	6.98718	7.09017	7.04411	6.93696	6.89592	6.88987	6.8129	6.94139	7.03037	7.18732	6.91867	6.91332
TC01000368.hg.1	8.02606	8.26493	7.84828	7.34334	7.94031	7.8613	8.14121	7.91247	7.83754	8.13717	7.82376	8.25802	8.01115	7.95461	8.26191	7.50393	8.15413	7.78202	7.91375	7.69404	8.13999	7.73508	8.00266	8.19518
TC01000369.hg.1	5.63262	5.31069	5.75357	5.50962	5.78785	5.77368	5.42152	6.02484	6.07452	6.32437	5.54743	5.14479	5.36901	5.63419	5.68902	5.61344	6.00066	5.82862	6.48935	5.61872	6.10897	5.59813	5.77438	5.78778
TC01000370.hg.1	6.20931	6.24769	6.12181	5.87657	5.81759	5.81422	6.56892	6.24883	6.19258	6.2075	6.36735	6.10123	6.11525	6.32593	6.06273	6.23158	6.07615	6.22729	5.98203	5.97712	6.11656	6.17423	6.13225	5.98035
TC01000371.hg.1	5.49978	4.87537	4.98151	4.28949	6.34635	6.00302	6.55887	6.23303	5.90477	5.16832	6.49363	7.03777	5.55359	5.97292	5.10344	5.0552	5.02003	4.63169	4.97996	5.35808	4.41834	5.49635	5.32454	5.43796
TC01000372.hg.1	10.9853	11.5719	11.048	11.9192	11.7246	11.9583	11.516	11.2502	11.4776	11.0336	10.6637	12.3771	11.2422	11.063	11.1908	10.4135	10.8614	10.8024	11.4772	11.29	11.674	10.2898	10.6675	11.9348
TC01000373.hg.1	4.86895	4.9658	5.33521	4.97858	4.60756	5.02292	4.66913	4.98348	5.099	5.04775	4.77912	4.9424	4.67457	5.05424	5.00096	5.06391	4.88951	5.11726	5.17602	5.07696	5.05228	4.82197	4.91616	5.13655
TC01000374.hg.1	7.95061	8.43613	8.17066	8.79535	8.38395	8.42751	8.10749	7.96766	8.11372	7.96602	7.93574	8.46927	8.08856	8.37481	7.78719	7.70731	7.88897	8.34177	8.15226	8.31833	8.28319	8.05876	7.49101	8.07642
TC01000375.hg.1	8.25142	8.34903	8.11902	8.37134	8.24113	8.00219	8.49211	8.02426	8.17152	7.81598	8.47481	8.63068	8.4052	8.73068	8.18396	8.29549	7.88694	7.87958	8.38262	8.2411	8.06605	8.51514	7.82601	8.21619
TC01000377.hg.1	5.84458	5.97482	6.05413	5.92892	6.05673	6.03584	5.77757	6.06746	5.98512	6.13753	5.96463	6.30192	5.95085	6.00886	5.85177	5.90217	5.93493	5.89232	6.02074	6.17649	5.86553	5.86684	5.77715	6.18657
TC01000378.hg.1	6.28155	6.29124	6.284	5.53672	6.3018	6.28442	6.23834	6.43733	6.28531	6.24169	6.3011	6.28467	6.36175	6.36639	6.29071	6.1486	6.29063	6.27614	6.2367	6.22525	6.28995	6.21485	6.36612	6.27407
TC01000379.hg.1	8.36768	8.36066	8.62074	8.41956	8.78517	8.72611	8.47228	8.43121	8.50241	8.24215	8.70009	8.46016	8.55976	8.51782	8.50079	8.65813	8.44709	8.36612	8.44651	8.69095	8.61792	8.43462	8.34555	8.73507
TC01000380.hg.1	3.16919	3.33702	3.186	3.38587	3.3831	3.2177	3.1633	3.24189	2.9816	3.33449	3.26752	3.55707	3.26274	2.98355	3.28189	3.30538	3.45128	3.14136	2.9968	3.2665	3.20623	3.07994	3.15412	3.23889
TC01000381.hg.1	6.22238	6.18096	6.11368	5.96769	6.18424	6.21186	6.10493	6.11488	6.19962	6.15298	6.34761	6.09401	6.23328	6.23944	6.15923	6.27343	6.29179	6.34053	6.16048	6.15465	6.12745	6.43291	6.3449	6.15199
TC01000382.hg.1	16.0491	15.949	15.7523	13.691	16.6928	16.6805	16.5225	16.7416	16.2035	16.2003	16.6644	17.9021	16.7113	16.2759	17.3688	15.8318	16.4424	17.5334	15.7764	16.8254	15.7238	16.9416	16.1837	16.6407
TC01000383.hg.1	5.80984	6.13006	5.81747	6.75673	7.77434	7.08842	6.60648	6.70822	6.40362	5.77857	6.76219	7.11162	6.54543	6.75282	6.64411	6.52014	7.02925	6.75916	6.36996	6.53714	6.22826	7.39147	6.62964	6.78176
TC01000384.hg.1	6.60781	6.59302	6.67077	6.08709	6.61091	6.78294	6.81425	6.61775	6.72502	6.64907	6.90536	6.62843	6.73587	6.71479	6.83322	6.73369	6.86366	6.73521	6.90926	6.63961	6.61605	6.99903	6.75466	6.71456
TC01000385.hg.1	4.42617	4.41777	4.39602	4.69296	4.413	4.45988	4.37233	4.42607	4.4883	4.62344	4.39669	4.54382	4.56716	4.3591	4.47214	4.40271	4.37334	4.75031	4.7431	4.51945	4.56886	4.3383	4.45472	4.53796
TC01000386.hg.1	3.23181	3.42088	3.55958	3.69945	3.99039	3.26451	3.63106	3.6555	3.52625	3.37654	3.52994	3.47921	3.26597	3.53897	3.3543	3.77296	3.82368	3.40269	3.60119	3.77989	3.39692	3.57332	3.54291	3.65881
TC01000387.hg.1	4.40606	4.24851	4.69797	4.9051	4.67737	4.83409	4.76713	4.06215	4.40515	4.57598	4.13752	4.371	4.52289	4.66362	4.55515	4.61796	5.13888	4.22071	4.44654	4.62967	4.83298	4.71455	4.46322	4.50841
TC01000388.hg.1	7.14835	7.43281	7.79232	5.98623	7.77384	8.30379	7.27428	8.37341	8.55208	7.81379	8.94909	9.1349	7.94098	8.04631	7.91855	8.09614	8.17433	8.90837	8.4344	8.59525	7.8794	8.51055	8.3418	9.65255
TC01000389.hg.1	7.43711	7.91723	7.45173	7.33844	7.81364	7.75451	7.98054	7.63257	7.66393	7.6642	7.6977	7.78253	7.79454	7.8784	7.61858	7.78428	7.5414	7.54697	7.56381	7.54184	7.74355	7.64073	7.24883	7.56921
TC01000390.hg.1	4.60447	5.3828	4.04209	3.85275	4.58284	4.08287	4.92288	4.02932	3.95553	4.43223	4.33006	4.53724	4.65485	4.62832	4.48026	4.60217	4.37285	4.00045	3.87034	5.00471	4.93433	4.35339	4.65211	4.66162
TC01000391.hg.1	6.73655	6.84044	6.65298	6.39651	6.76751	6.60983	6.92334	6.68396	6.62684	6.57025	7.07649	6.62813	6.82312	6.91868	6.64806	6.69813	6.72478	6.76361	6.52825	6.8326	6.74165	6.81383	6.58659	6.79132
TC01000392.hg.1	4.94486	4.67001	4.64349	4.66807	4.9842	4.76386	4.66823	4.75013	4.83272	4.63724	4.7886	4.78792	4.81989	4.59848	4.7515	4.58837	4.58254	4.81499	4.73289	4.87739	4.83465	4.64429	4.61209	4.88115
TC01000393.hg.1	3.32142	3.14229	3.12086	3.30148	3.14177	3.39315	2.92954	3.32379	3.19411	3.31326	3.06458	3.10871	3.03494	3.15264	2.89167	3.32068	3.26426	3.00973	3.5204	3.55082	3.1782	3.00587	3.2607	3.25751
TC01000394.hg.1	16.0749	16.0932	15.8272	14.7296	16.073	15.8869	15.8447	15.5639	16.0845	16.6998	16.0746	14.9704	15.9523	15.5387	14.0533	16.7492	15.8469	15.7247	16.5234	15.8429	16.037	15.3108	15.672	16.023
TC01000395.hg.1	7.92658	8.39949	7.76594	8.20689	9.12308	9.01533	8.1976	8.50986	8.37221	7.94867	8.44239	8.79503	8.83079	7.68637	8.58032	8.06258	8.38176	9.06315	9.18408	8.75307	8.17591	8.37026	8.27926	8.84844
TC01000396.hg.1	4.64497	4.36377	4.60415	4.19472	4.14845	4.2643	4.58433	4.11265	4.05294	4.31145	4.2044	4.16601	4.33965	3.88208	4.2819	3.80395	4.44031	4.73268	4.15025	4.30046	4.36888	4.00262	4.10002	4.23245
TC01000397.hg.1	3.8054	3.61005	3.98369	3.72139	3.77435	3.43785	3.41175	3.49754	3.36606	4.41123	3.50415	3.54232	3.40034	3.70308	3.86422	3.56968	3.35386	4.04509	3.59593	3.78844	3.75326	3.50671	3.30179	3.91495
TC01000398.hg.1	4.04204	3.98165	3.87064	4.04329	3.9692	3.88401	3.88841	3.92216	3.87662	3.90155	3.89234	3.88161	3.878	3.94655	3.93139	3.92268	3.94343	3.94851	3.95406	3.92978	3.91097	3.86183	3.85219	3.91298
TC01000399.hg.1	5.56017	5.45822	5.88115	5.00929	5.37711	5.7744	5.37249	5.29213	5.23224	5.44187	5.27526	5.38244	5.35239	5.57026	5.48974	4.56196	5.26359	5.39363	5.44921	5.78525	5.9638	5.60968	4.89441	5.60557
TC01000400.hg.1	3.61688	3.84021	3.63461	4.09793	3.56292	3.71578	3.60266	3.82927	3.77083	3.90409	3.90717	3.75041	3.57481	3.3349	3.7845	3.63023	4.05532	3.85565	4.15113	3.83522	3.85622	3.33783	4.16932	3.55363
TC01000401.hg.1	3.02041	3.228	3.39693	3.71704	3.37582	3.28175	3.35288	3.40327	3.19702	3.04314	3.17836	3.30419	3.1415	3.21299	3.11262	3.23125	3.03637	3.29331	3.34486	3.29087	3.10211	3.43309	3.15624	3.1264
TC01000402.hg.1	5.68246	5.9066	5.65524	5.57368	5.8326	5.42915	5.55444	5.4159	5.51183	5.18978	5.56981	5.20717	5.67238	5.82264	5.23677	5.60437	5.32453	5.36806	5.32685	5.59995	5.50535	5.81293	5.43077	5.06703
TC01000403.hg.1	4.00167	3.7366	4.07013	4.08873	3.84999	4.05814	3.97915	4.05866	3.94282	3.9068	4.04909	4.01952	3.9996	4.08454	4.14618	4.03564	4.182	4.27956	3.97296	4.18658	4.04776	3.98828	4.32162	3.87738
TC01000404.hg.1	6.2401	6.30911	6.07509	5.85896	6.48512	6.19582	6.20525	5.81506	5.96572	5.86713	6.16537	6.06741	5.96027	5.67421	6.26957	6.15596	6.3852	6.75734	6.50366	6.12179	6.18756	5.90695	6.58647	6.01699
TC01000405.hg.1	3.94711	4.01694	3.95611	4.0917	4.09175	3.77594	3.81579	4.04184	4.08477	3.88391	3.81293	3.92534	3.98829	3.88276	4.15557	3.93873	3.90106	4.01477	3.98223	4.0237	4.12286	3.94039	4.1836	3.75564
TC01000406.hg.1	4.03262	4.6925	3.69285	4.56812	4.40838	3.77655	3.78351	4.76756	3.59807	4.02716	3.8072	4.29365	3.73098	3.88404	4.62044	3.78546	4.09263	4.30661	3.89572	3.48424	4.26933	3.98302	4.27727	4.18994
TC01000407.hg.1	7.21159	7.29632	7.16918	6.78886	6.83453	6.92279	7.67802	7.34861	7.74307	7.70836	7.52761	7.27251	7.07073	8.13706	7.18696	7.38765	7.63593	7.20187	7.11086	7.18249	7.0012	7.54967	7.84228	7.45609
TC01000408.hg.1	5.85677	6.03405	5.88424	6.03531	6.18994	6.09548	5.81322	6.00236	5.86229	6.09211	5.81991	5.96239	5.85337	6.21029	5.82522	6.26411	5.94956	5.84116	6.0223	6.26403	6.10238	5.74619	6.10169	6.04123
TC01000409.hg.1	4.28562	4.28595	4.24736	4.3179	4.16126	4.50078	4.38685	4.1775	4.39243	4.46157	4.39957	4.38807	4.2843	4.55452	4.40666	4.21962	4.37531	4.09607	4.58305	4.33864	4.68691	4.25964	4.41429	4.24189
TC01000410.hg.1	4.19941	3.76583	4.06044	3.92123	4.38639	4.43584	3.98461	4.21802	4.31735	4.55144	4.23638	4.16547	4.20167	4.11986	4.37731	4.21565	4.36704	4.2554	4.27093	4.23595	4.44764	4.06836	4.3547	4.13799
TC01000411.hg.1	4.28717	4.30842	4.36518	4.27691	4.31823	4.25825	4.12029	4.21745	4.10668	4.1711	4.13011	4.27008	4.11328	4.07771	4.20622	4.28634	4.25379	4.20992	4.2522	4.18562	4.31116	4.17678	4.23825	4.1714
TC01000412.hg.1	3.91141	4.05435	3.9693	4.24051	4.00753	3.97362	3.98909	3.99768	3.88385	3.96138	3.81228	3.87579	3.91789	3.95485	3.94458	3.87168	3.96099	3.87876	3.96484	3.9205	4.09656	3.96282	3.98719	3.90548
TC01000413.hg.1	4.88725	4.91366	4.73895	4.82734	4.1804	5.23821	4.80977	4.80189	5.06427	5.12516	4.85689	4.86657	5.15724	4.83226	5.15219	4.81405	4.93031	4.94294	5.08398	4.79579	4.79433	4.62494	4.85129	5.26865
TC01000414.hg.1	5.3555	5.0632	5.27745	5.21597	5.09812	5.30543	5.1743	5.19711	5.20344	5.27582	5.41173	5.14893	5.33681	5.21719	5.21998	5.54462	5.0791	5.23733	5.16263	5.31567	5.30855	4.96097	5.28677	5.13504
TC01000415.hg.1	3.89378	4.0588	3.7426	4.46871	4.91007	3.7036	3.95761	3.81437	3.69837	3.94464	3.53782	4.06388	3.56031	3.91471	4.10841	3.35225	3.78592	4.21653	4.19203	5.0264	4.05673	3.43459	3.9564	3.95304
TC01000416.hg.1	5.70369	5.89931	5.78376	5.37659	5.90772	5.59439	5.58799	5.83267	5.735	5.43713	6.16948	5.75776	5.89605	5.74569	5.92828	5.6494	5.99148	5.9288	6.17579	5.92714	6.27018	5.82885	5.63306	5.29913
TC01000417.hg.1	8.60694	8.92043	8.41784	7.98815	8.63013	8.26626	9.24912	8.46943	8.46608	8.40895	8.5849	8.50991	8.59106	8.68642	8.55086	8.49599	8.44295	8.41355	8.29786	8.24071	8.34548	8.49437	8.33406	8.50959
TC01000418.hg.1	5.73994	5.93284	5.71387	5.5539	6.17637	5.8761	6.03947	5.8752	5.76318	5.83786	5.96988	5.90062	6.07904	5.92724	5.68717	6.07594	5.80784	5.81366	5.84985	5.84048	5.93232	5.89996	5.87431	5.90642
TC01000419.hg.1	8.82966	9.07863	8.93811	8.31327	9.04949	8.89344	9.0917	8.95187	8.9437	8.92871	9.0363	8.75567	8.993	8.71632	8.65642	9.26785	8.90239	8.7087	8.99201	8.89015	9.15992	9.04786	8.57526	9.12063
TC01000420.hg.1	7.39374	7.67334	7.50557	7.07362	7.43522	7.70307	7.53241	7.51441	7.40421	7.52774	7.59285	7.4612	7.46789	7.40892	7.33857	7.71397	7.50946	7.15133	7.37222	7.20008	7.57015	7.6255	7.46136	7.8479
TC01000421.hg.1	4.62042	4.45393	4.48192	4.5922	4.6021	4.45092	4.66394	4.54103	4.54184	4.48936	4.50752	4.35518	4.51222	4.35675	4.56927	4.55869	4.369	4.36431	4.51338	4.41769	4.37344	4.38415	4.4266	4.47998
TC01000422.hg.1	5.03701	4.8991	4.88589	5.19657	4.96649	4.82876	4.75388	4.81938	5.01551	4.85767	4.82403	4.78874	4.72485	4.669	4.90742	5.01102	4.81613	5.03942	4.84099	5.05583	4.93886	4.68453	4.89214	4.83486
TC01000423.hg.1	4.23801	4.27896	4.39226	4.83139	4.32762	4.36703	4.19068	4.25749	4.24487	4.41	4.4793	4.31609	4.21839	4.07546	4.282	4.26606	4.41688	4.65909	4.52619	4.41452	4.5076	4.18215	4.3928	4.36151
TC01000424.hg.1	7.72033	7.66116	7.71934	7.17031	7.78704	7.63481	7.90504	7.80209	7.57811	7.62447	8.28828	8.00673	7.97719	7.93656	7.67254	7.70123	7.78102	7.71509	7.46846	7.52455	7.56612	7.82236	7.81981	7.72789
TC01000425.hg.1	3.98333	3.82948	3.75698	4.27972	3.93995	3.73284	3.95194	3.67007	3.59452	3.76295	3.62144	3.61696	3.76949	3.55131	3.6065	3.52484	3.71753	4.02771	3.58929	3.681	3.43527	3.75815	3.80801	3.65073
TC01000426.hg.1	9.64394	9.87731	9.79909	8.88209	9.32639	9.3246	10.4077	9.57399	9.63074	9.01231	10.5848	8.91554	10.0027	10.1578	9.73449	9.60924	9.44205	9.69926	9.14822	9.3401	9.24179	10.1872	9.02323	9.6676
TC01000427.hg.1	9.52335	9.91195	9.79586	8.83818	9.79982	9.66076	10.3736	9.76842	9.75676	9.72525	10.0371	9.46268	10.1844	9.91799	9.61479	10.1062	9.95996	9.61967	9.48674	9.61497	9.64449	10.2305	9.52891	9.8166
TC01000428.hg.1	4.34011	4.67347	4.39475	3.98169	4.09245	4.48173	4.10861	4.56871	4.31989	4.25282	4.62365	4.2291	4.53479	4.32036	4.3673	4.25081	4.19627	4.37699	4.54693	4.50158	4.37288	4.50837	5.10182	4.52735
TC01000429.hg.1	4.28956	4.20142	4.1331	4.6147	4.81219	3.83404	4.07363	3.83278	4.15204	4.06903	4.16442	3.90795	4.01775	3.80121	3.86994	3.83239	3.79299	4.12196	4.07868	4.15483	3.72045	3.81051	3.75806	3.79233
TC01000430.hg.1	4.95318	4.94873	4.753	4.81765	4.67044	5.04996	4.70493	5.04727	5.25525	5.08127	5.06487	4.75611	4.7938	4.72233	4.88636	5.1915	4.86099	4.92313	5.34368	5.09574	4.917	4.98451	4.94195	4.81873
TC01000432.hg.1	5.6043	5.73652	5.60563	5.96798	5.59205	6.44347	5.56875	5.72019	5.73096	5.43494	5.78275	5.91852	5.40838	5.31039	5.45798	5.24633	5.82968	5.59163	6.23277	6.33502	5.9726	5.3494	5.61015	6.34632
TC01000433.hg.1	10.6682	10.6021	10.5273	9.47957	10.7553	10.2275	11.0928	10.5786	10.6051	10.4582	10.8488	10.3536	10.7591	10.9379	10.6567	10.7901	10.9127	10.6138	10.0249	10.4271	10.5404	10.9236	10.7363	10.4126
TC01000434.hg.1	4.46033	4.45889	4.46283	4.6259	4.60743	4.59561	4.52004	4.49377	4.57689	4.65307	4.49306	4.56147	4.52517	4.5788	4.64032	4.55555	4.4446	4.59568	4.74206	4.5258	4.57734	4.51295	4.77627	4.62725
TC01000435.hg.1	9.32579	9.28916	9.18343	8.76695	9.08651	8.93712	9.47359	9.04195	9.4001	9.27861	9.24441	8.99813	9.32109	9.48605	9.41012	9.29497	9.45095	9.33952	9.19692	9.35282	9.19021	9.50567	9.34032	9.1479
TC01000436.hg.1	4.93562	5.05986	5.36337	4.93455	5.08169	4.94784	5.12585	5.01203	5.05621	5.02348	4.98636	5.11773	4.86554	5.04183	5.09785	4.75186	4.97309	4.93592	4.9097	4.85928	5.04336	4.7756	5.01464	4.8871
TC01000437.hg.1	4.02334	3.93574	3.79954	3.82438	3.95459	3.89211	4.04612	3.82378	3.91029	4.13669	4.05887	3.79131	3.90913	4.11013	3.94437	4.09446	4.38657	3.84143	4.18958	3.81819	4.17596	4.39047	3.84222	3.86969
TC01000438.hg.1	4.19223	4.50938	4.08247	4.03781	4.0253	4.04734	3.88113	3.91358	3.78785	3.59881	4.11546	3.8741	3.96373	3.81007	3.88608	3.95698	3.75407	3.92509	4.2461	3.65251	4.00711	4.33989	3.94661	3.81956
TC01000439.hg.1	5.64765	5.5402	5.51709	5.42104	5.59454	5.497	5.51786	5.53566	5.62035	5.41449	5.52203	5.40817	5.51321	5.35677	5.50509	5.47269	5.44093	5.64108	5.48132	5.56185	5.565	5.49714	5.58206	5.52781
TC01000440.hg.1	6.36995	6.6282	6.46493	6.66405	6.95656	6.45369	6.71549	6.48327	6.33595	6.36472	6.58319	6.45231	6.68533	6.35047	6.47098	6.58754	6.2383	6.49094	6.3846	6.39343	6.59131	6.38728	6.44178	6.68259
TC01000441.hg.1	4.54231	5.07719	4.85411	6.51293	5.15258	5.5826	5.0928	5.16595	4.92167	5.02592	4.76855	4.93426	4.70655	4.55971	4.97311	4.55292	4.72076	4.22378	5.0712	4.80166	5.1278	4.40146	4.97595	4.82862
TC01000442.hg.1	4.49764	4.2352	3.91005	5.7162	4.64297	4.4473	4.23538	4.77103	4.20201	4.37789	4.48319	4.73877	4.53003	4.38097	4.32456	4.30452	4.39537	4.31852	4.29154	4.70396	4.51787	4.20773	4.19881	4.47696
TC01000443.hg.1	4.6996	4.70072	4.79059	4.49471	4.61435	4.71002	4.74072	4.55954	4.65948	4.76652	4.6345	4.58521	4.76253	4.6888	4.70306	4.85985	4.78057	4.65045	4.81244	4.7451	4.64456	4.76287	4.82685	4.97714
TC01000444.hg.1	3.75722	4.15949	3.86868	3.92623	4.05405	3.75955	3.87841	3.65653	3.71782	3.59364	3.91629	3.90664	3.57896	3.57826	4.08158	3.63301	3.83577	3.78006	3.79707	3.82564	4.00527	3.92366	3.78789	3.93459
TC01000445.hg.1	4.09481	3.9558	4.09211	4.03458	4.16336	4.05881	4.02945	3.86417	3.98806	4.16216	3.83586	3.98774	3.78728	3.90401	4.08145	4.02242	4.10357	4.22605	4.1576	4.05363	4.04765	3.88655	3.95953	3.7089
TC01000446.hg.1	8.36848	8.17895	7.92329	8.37642	7.97275	8.65231	7.54274	8.52058	8.06533	8.56824	8.34844	8.48263	8.27971	7.89464	8.05982	8.22545	8.53629	8.87419	8.91584	8.88556	8.66323	7.82662	8.26575	8.85019
TC01000447.hg.1	4.05195	4.14739	4.06524	4.17455	4.17066	3.93427	4.00741	4.04963	4.00788	4.04706	3.80522	3.88379	3.80477	3.90969	4.00526	4.05064	4.20731	3.90012	3.87383	3.96973	3.96821	3.90792	3.90666	3.97987
TC01000448.hg.1	3.95616	4.18587	4.13454	4.27286	3.90105	4.13728	3.9312	4.06067	3.82744	4.20874	3.9017	4.1974	3.9324	3.9608	4.12913	4.12562	3.97728	4.08048	4.27817	4.03691	4.05399	3.81884	4.02695	4.07818
TC01000449.hg.1	4.38962	4.16847	4.16377	4.14437	3.97572	4.18351	4.13317	4.10214	4.38023	4.1233	4.0986	4.16759	3.98945	4.09232	4.17409	4.30253	4.08031	4.22426	4.28914	4.25139	4.15087	4.10975	4.37807	4.16367
TC01000450.hg.1	3.87845	3.77621	3.77568	3.86215	3.84063	3.99668	3.87295	3.83116	3.96684	3.79494	3.83168	3.80545	3.65701	3.86563	3.92571	3.90451	3.76784	3.81323	3.9482	4.10763	3.77307	3.70279	3.94793	3.65216
TC01000451.hg.1	3.51065	3.55877	3.37919	3.97894	3.54883	3.50098	3.39921	3.4753	3.40824	3.34522	3.2331	3.43697	3.24047	3.39237	3.65017	3.36862	3.37001	3.39951	3.4222	3.45082	3.39079	3.32189	3.4132	3.32907
TC01000452.hg.1	4.14188	3.69872	3.85066	4.08992	4.12308	3.86983	3.99682	4.07493	3.95755	3.87366	3.78108	3.66395	4.07962	3.73969	4.292	4.01372	3.8616	4.4611	4.28813	4.27223	4.34394	3.9829	3.80355	3.71622
TC01000453.hg.1	4.97743	3.503	4.88073	4.18351	5.02568	3.86978	4.24165	4.12536	4.33132	3.80538	4.1127	4.65388	4.04985	3.94335	4.49513	4.56241	3.94877	3.30501	3.80437	5.03917	4.50637	3.99525	3.88685	4.07492
TC01000454.hg.1	6.93756	6.92763	6.98738	6.18618	7.05881	6.62756	7.46715	7.10319	6.84595	6.65597	6.93281	6.68074	7.06456	7.47729	6.98019	7.09875	7.13828	6.86116	6.50573	7.00222	6.7821	7.44233	6.92247	6.53385
TC01000455.hg.1	10.4982	10.4433	10.6215	9.87734	10.6739	10.4196	10.1622	10.4971	10.4203	10.1557	10.4093	10.4297	10.4244	10.4289	10.4118	9.9995	10.0493	10.5136	10.6862	11.1072	10.3721	10.1466	10.4535	10.3185
TC01000456.hg.1	8.60357	8.71819	8.51159	7.44731	8.55314	8.29448	8.93092	8.50313	8.48423	8.45414	8.86533	8.39071	8.78701	8.79697	8.72253	9.01031	8.82636	8.61775	8.30804	8.45157	8.68024	8.90009	8.73079	8.7084
TC01000457.hg.1	5.20374	5.45039	5.09374	5.24743	5.66162	5.62965	6.03746	6.56884	5.04896	5.12723	5.59435	6.32025	5.7996	4.83865	5.52364	6.04195	5.11046	5.73932	4.87208	5.10733	5.48012	5.65609	5.03387	6.31652
TC01000458.hg.1	5.76738	5.93198	5.73461	5.92374	6.12573	5.79741	6.22556	5.72791	5.80054	5.54242	5.8927	5.66003	5.72408	5.73249	5.64479	5.86729	5.77836	5.66742	5.70109	5.73625	5.63292	6.34136	5.73067	5.76547
TC01000459.hg.1	4.37854	4.07501	3.92537	3.8899	4.50122	3.74712	3.91494	3.99046	3.81167	3.8872	3.77037	3.86191	3.88979	3.9481	3.97111	3.71296	3.83144	3.65769	3.8977	3.92564	3.87983	3.73611	3.99554	3.77785
TC01000460.hg.1	6.92458	6.83356	7.2779	7.63597	6.99381	6.69444	6.92345	6.80199	6.89705	6.70264	7.11299	7.05516	6.98129	6.89372	6.41893	6.85112	7.01649	6.84478	7.0172	6.90236	6.9931	7.06319	6.68148	6.42471
TC01000461.hg.1	3.51657	4.10065	4.4137	4.84238	4.2242	4.45541	4.0781	3.90401	3.95704	3.53576	3.70276	3.85721	3.82873	3.23095	3.79666	3.70309	3.93552	3.90439	4.36956	3.42749	4.20739	3.71995	3.26175	3.66147
TC01000462.hg.1	12.9107	13.1962	12.968	12.8893	12.9422	12.9986	13.4688	13.2709	12.8173	13.4177	12.3407	13.9508	13.1849	12.8608	13.549	12.4329	13.3357	12.8387	13.4922	12.9081	13.2061	12.4122	12.8681	12.9016
TC01000463.hg.1	8.4072	9.23178	8.75318	8.62149	8.81411	8.90152	8.67081	8.94171	8.73557	8.74245	8.86283	9.12262	8.70201	8.25865	8.68017	9.16086	8.65427	8.28347	8.91063	8.78959	8.99159	8.76375	8.28807	9.16276
TC01000464.hg.1	6.89414	7.31408	7.29033	6.11421	6.26616	6.51782	7.24188	7.13729	7.10538	7.28143	6.63151	7.14331	6.84543	6.97191	6.87284	6.8769	6.98478	6.07811	6.97762	6.35891	7.46573	6.76003	7.12712	6.83648
TC01000465.hg.1	9.07192	9.19237	9.10785	8.33652	8.78146	8.65572	9.29617	9.18718	9.23296	9.12813	9.01898	9.16944	9.17971	9.32068	9.07231	9.11499	9.13138	9.2767	8.82703	9.2854	8.82464	9.52817	9.04474	8.52147
TC01000466.hg.1	3.958	3.84586	4.20405	3.97717	3.72919	3.8432	3.83462	3.7571	3.8986	3.82041	3.70199	3.73652	3.76215	3.88309	4.02288	3.91829	3.92995	3.96728	3.89689	4.04945	3.70067	3.83813	3.95964	3.98171
TC01000467.hg.1	6.04542	6.32695	6.20741	6.09684	6.1409	6.55985	6.19342	6.52712	6.2472	6.1498	6.35407	6.26019	6.12456	6.05813	6.30654	6.12884	6.21136	6.35136	6.2981	6.162	6.03833	6.1317	6.33726	6.5139
TC01000468.hg.1	7.35058	7.7391	7.31894	7.79114	7.79401	7.74266	7.80023	7.57623	7.33789	7.49512	7.66929	7.97926	7.65088	7.21622	7.6136	7.43991	7.3376	7.38533	7.79103	7.40642	7.47763	7.16102	7.2302	8.01609
TC01000469.hg.1	10.3126	10.9391	10.7366	10.1793	10.5266	10.6395	11.0428	10.697	10.64	11.0869	10.4764	10.8541	10.9605	10.7935	10.267	10.8607	10.6054	10.325	10.397	10.6404	10.6011	10.3655	10.2454	10.7254
TC01000471.hg.1	3.7045	3.73648	3.8173	4.25144	3.5865	4.07113	3.6305	4.32149	4.35402	4.35513	3.82018	3.77623	3.70543	3.84909	4.24639	4.02428	3.6922	4.05002	3.56728	4.16672	3.95333	3.90263	4.00591	3.73352
TC01000472.hg.1	4.13894	3.81269	3.97928	4.46711	3.30137	4.68524	3.40831	4.14456	4.23413	4.16875	3.77851	4.06224	3.97044	3.91872	4.24682	4.0183	4.16866	4.19605	3.94153	4.0796	3.65243	3.99847	3.75891	4.41143
TC01000473.hg.1	4.52265	4.84085	4.50446	4.71884	4.23252	5.01107	3.76958	4.35299	4.41807	4.08676	4.79777	4.44971	3.96244	3.90797	4.47751	4.1448	5.13701	3.59752	4.59419	4.47563	4.80879	4.3878	4.26535	4.02123
TC01000474.hg.1	6.67205	7.04187	6.73188	6.64847	7.03813	6.77135	6.9563	6.65139	6.60387	6.40652	6.68123	6.87184	6.66694	6.60532	6.76333	6.56366	6.45831	6.4824	6.6031	6.87694	6.76309	6.65046	6.30159	6.66403
TC01000475.hg.1	3.83195	3.59285	3.87867	4.00685	3.62809	3.6667	3.67042	3.6503	3.6607	3.6523	3.72395	3.58099	3.6796	3.5308	3.71551	3.70655	3.72876	3.81361	3.66301	3.6837	3.60666	3.67755	3.69172	3.6548
TC01000476.hg.1	4.1307	4.31227	4.09295	4.48686	4.42813	4.2805	4.4056	4.24198	4.24281	4.26638	4.14309	4.32892	4.20667	4.14578	4.17819	4.13992	4.13691	4.3278	4.22945	4.30991	4.2718	3.98521	4.26923	4.2805
TC01000477.hg.1	4.05492	4.75495	3.91803	5.30152	4.37367	4.49868	4.15817	4.39231	4.27007	4.28182	4.23324	4.33308	4.66009	3.81007	4.72286	4.01035	4.2103	4.56569	4.53468	4.60271	4.39598	4.24046	4.38353	5.18081
TC01000478.hg.1	5.15654	5.13636	5.0679	5.09858	5.03267	5.02787	5.04453	5.12342	5.06666	4.96146	5.08132	5.00347	4.98309	5.12893	5.10538	4.94985	5.10185	5.03274	5.16006	5.18164	4.91121	5.07284	5.05139	4.99896
TC01000479.hg.1	4.65699	4.55725	4.61102	4.40158	4.47631	4.53453	4.34668	4.42071	4.58607	4.41808	4.5204	4.40255	4.42187	4.61253	4.67544	4.4862	4.73047	4.48699	4.56338	4.48197	4.52047	4.52686	4.72301	4.60111
TC01000480.hg.1	7.47516	7.47659	7.62513	7.47219	7.49592	7.69918	7.65207	7.45451	7.55415	7.78534	7.61813	7.67456	7.74752	7.54095	7.56176	7.08755	7.70441	8.11478	7.75944	7.64349	7.72492	7.32123	7.75146	7.61518
TC01000481.hg.1	5.40659	5.68038	5.0163	5.3104	5.01061	5.43813	5.18245	5.09757	4.8752	5.46854	5.28589	5.35591	5.32613	4.91915	5.85993	4.9991	5.79366	5.25802	4.77615	6.54957	5.88635	4.70144	4.74949	4.16773
TC01000482.hg.1	4.98532	5.39558	5.51679	4.99679	5.63287	5.63151	5.71435	5.57197	5.81062	5.29108	6.12965	5.61325	5.61298	5.61698	5.85405	5.67043	5.97932	5.99863	5.90432	5.73172	6.44313	5.47586	5.72729	6.57646
TC01000483.hg.1	8.63893	9.31517	8.11605	8.26839	9.609	10.1519	8.81339	9.85038	9.32377	9.13403	9.50474	9.53349	9.47753	8.84563	9.8079	9.37063	9.53707	8.81355	9.85867	9.4923	9.50267	9.20944	9.00651	10.0083
TC01000484.hg.1	6.04664	6.00466	6.1608	5.81193	5.86414	5.90315	6.56904	5.94986	5.95086	6.01381	6.47182	6.31419	6.21833	6.46665	6.21824	6.26005	6.36554	5.86103	6.02086	5.93115	6.33588	6.42544	6.57604	6.12878
TC01000485.hg.1	6.01151	5.9249	5.95265	5.75193	6.17289	5.88997	5.85895	5.87225	5.73264	5.69451	5.8977	5.90778	5.91288	5.90518	5.86094	5.68973	5.64081	5.95718	5.77278	5.85735	5.8733	5.87676	5.64581	5.89668
TC01000486.hg.1	3.94512	3.34098	3.32263	3.77439	3.59479	3.94965	3.39731	3.5144	3.16935	3.33566	3.33589	3.84952	3.69796	3.2803	4.09305	3.29833	3.49704	3.99173	3.56024	3.88165	3.72421	3.34235	3.40618	3.87619
TC01000487.hg.1	6.72068	6.72389	5.89513	6.37431	6.35113	7.5755	5.75285	6.60665	6.51726	6.62115	6.81085	6.59999	6.7818	6.64508	6.79461	6.99836	6.62822	6.97894	7.75298	6.95685	7.03486	6.54808	6.53733	7.53973
TC01000488.hg.1	3.87981	3.58081	3.61555	3.97367	4.32652	3.64412	3.56985	3.27043	3.95484	3.68794	3.70825	3.52301	3.7145	3.65514	3.68075	3.45704	3.39437	3.77006	3.48991	4.2109	3.7957	3.30483	3.96172	3.52706
TC01000489.hg.1	5.89534	5.70098	5.84009	5.78841	5.65031	5.67295	5.76839	5.64074	5.5415	5.50535	5.71176	5.56456	5.71945	5.65127	5.89597	5.53603	5.4584	5.82589	5.6223	5.36011	5.61285	5.65435	5.7446	5.55027
TC01000490.hg.1	4.99133	4.56245	4.26312	4.13666	4.6252	5.6836	4.64791	4.83729	4.26286	5.2805	4.62579	4.82808	4.5516	4.68775	5.28674	4.53304	3.96452	5.0923	5.41563	4.30809	4.80839	4.11236	4.5416	5.91948
TC01000491.hg.1	9.72368	9.88639	9.81404	9.57253	9.97006	9.84065	10.3921	10.1585	9.85055	10.3568	9.92493	10.1633	9.7775	10.0227	9.99337	9.54522	9.87634	9.97635	9.8187	9.68195	9.73183	9.77731	9.54622	9.99293
TC01000492.hg.1	7.98675	7.74013	7.68464	7.26946	7.50441	7.66807	7.99318	7.97536	8.45843	7.91759	8.24328	7.79054	8.01508	8.46336	7.92284	8.32774	7.94561	8.01125	7.68162	7.93576	7.90524	8.65967	7.98938	8.06597
TC01000493.hg.1	10.5866	11.0833	10.6651	9.9277	10.5152	10.3835	11.3267	10.3685	10.4386	10.5227	10.9966	10.0302	10.6898	10.773	10.344	11.178	10.8748	10.2984	10.427	10.2171	10.4652	10.8318	10.0317	10.609
TC01000494.hg.1	5.85579	5.83334	6.16427	6.01751	5.86555	5.75594	6.3696	5.93613	5.3469	5.42863	5.63768	5.64378	6.2189	5.82399	5.71823	5.7446	5.87643	6.01474	5.60446	5.60396	6.20336	5.83353	5.88091	6.11927
TC01000495.hg.1	3.73321	3.68001	3.72729	3.68638	3.75629	3.56374	3.62439	3.59464	3.55868	3.60568	3.56272	3.62215	3.6935	3.63626	3.5851	3.58499	3.61394	3.43898	3.62118	3.60998	3.54385	3.54596	3.69273	3.56469
TC01000496.hg.1	2.93943	3.10038	2.91946	2.9452	3.01327	3.27375	3.04701	3.05754	3.52146	3.10874	3.30992	3.34871	3.2082	3.11536	3.08964	2.82777	2.92613	2.89335	3.25027	3.49917	3.13991	3.04905	3.19988	3.34087
TC01000497.hg.1	3.86052	3.43006	3.57083	3.58825	3.51297	3.53759	3.44174	3.66	3.47977	3.49462	3.3373	3.49216	3.37007	3.5574	3.72924	3.6804	3.62021	3.52674	3.60415	3.57253	3.47747	3.62575	3.52208	3.52063
TC01000498.hg.1	4.01091	4.35646	4.15549	4.7328	4.33721	4.11909	4.16035	4.19699	3.98832	4.54297	3.89178	3.89097	3.81665	3.83257	4.01941	3.43163	3.86149	4.6222	3.99891	4.23975	4.22307	4.31249	3.56693	3.88451
TC01000499.hg.1	4.95276	5.1883	5.13268	5.86612	5.71055	4.98291	4.74924	4.77712	4.67288	4.28077	4.71605	4.54977	4.63654	4.62708	4.59827	4.52507	4.40839	4.73526	4.6444	4.47935	4.84052	4.6216	4.42661	4.65246
TC01000500.hg.1	6.3149	6.5339	6.48478	6.18611	6.37494	6.24758	6.73115	6.22849	6.31291	6.15451	6.36275	6.13181	6.24776	6.5536	6.50045	6.52564	6.34755	6.42253	6.10345	6.39775	6.19428	6.51214	6.39967	6.25099
TC01000501.hg.1	5.48239	6.10981	5.8358	6.13669	5.93718	5.65984	5.52034	5.72526	5.56294	5.56435	5.75072	5.36713	5.46068	5.47161	5.57058	5.93221	5.37009	5.26297	5.47838	5.41713	6.00724	5.41223	5.26437	5.79688
TC01000502.hg.1	4.30506	3.94002	3.86636	4.26059	3.53532	3.95168	3.29931	4.05968	3.76188	3.71923	3.74501	3.40582	3.63149	3.58912	3.9821	3.81476	3.92422	3.81121	3.79771	3.58393	3.35687	3.24311	3.38367	4.01946
TC01000503.hg.1	5.1354	4.92224	5.01301	5.07284	5.07095	5.16277	4.92713	5.07831	4.86539	5.07116	5.11136	5.27098	5.0069	4.83467	5.04161	4.89688	5.09297	4.94836	5.01282	5.0054	4.98898	4.85041	5.03323	5.1673
TC01000504.hg.1	12.7615	13.1649	12.9574	12.9453	12.902	12.8889	13.2823	13.1578	12.7796	13.416	12.9976	13.7123	13.3919	13.322	13.3403	12.5915	13.3786	13.2223	13.3512	13.0816	12.8459	12.4685	12.9072	13.0655
TC01000505.hg.1	9.37424	9.10174	9.11129	9.06548	9.33299	8.39495	9.90502	9.58608	9.59511	10.1835	9.54342	9.86517	9.47671	10.1527	9.11032	8.94139	9.74247	9.75839	9.57101	9.74618	9.30036	9.66395	9.41118	9.04098
TC01000506.hg.1	7.8241	7.66926	7.77377	8.30254	7.65866	8.10515	7.80107	7.63631	7.59156	7.14237	7.58769	7.58836	7.45157	7.19292	7.54519	7.28142	8.23762	7.50492	8.21816	7.38537	7.70235	7.70003	7.62236	7.49463
TC01000507.hg.1	4.77642	4.72523	4.47133	4.94046	4.75774	4.72723	4.40579	4.75983	4.71681	4.58021	4.65743	4.55885	4.73506	4.59618	4.69309	4.71514	4.94073	4.87672	4.94834	4.70521	4.83568	4.46401	4.26974	4.51053
TC01000508.hg.1	9.24744	9.12761	9.44981	9.47383	9.20896	8.83513	9.54234	9.40976	9.46244	9.55175	8.86267	9.63865	8.97972	9.83856	9.37859	9.29417	9.48519	9.39647	9.34012	8.94359	9.05554	9.04199	9.68483	9.11981
TC01000509.hg.1	6.52157	6.37336	6.74272	6.60203	6.62891	7.2313	6.7925	6.71361	6.80933	7.40942	7.12299	6.89448	7.14125	6.74346	7.24471	6.75495	7.0821	7.24746	7.13073	6.93604	7.0035	6.47394	6.8028	6.93088
TC01000510.hg.1	14.4906	15.0852	14.7673	15.7972	15.1532	15.1931	15.1188	15.0903	15.1573	15.0353	14.6215	15.7962	15.0506	14.8195	14.7906	14.4253	14.5158	14.2595	15.9209	15.111	15.2153	14.5198	14.889	15.037
TC01000511.hg.1	4.91753	4.73136	4.80442	4.48812	4.94074	4.62162	4.96981	4.83587	4.86504	5.10881	4.87214	4.94695	4.94231	5.00201	5.01991	4.82115	4.82812	4.89224	4.78915	4.70723	4.92116	5.11106	5.01763	4.83751
TC01000512.hg.1	5.64495	5.5652	5.52652	5.35737	5.54083	5.34563	5.93517	5.55149	5.67864	5.58592	5.82602	5.3682	5.64806	6.03069	5.4821	5.57262	5.42195	5.48047	5.42369	5.51401	5.33404	5.97377	5.83906	5.52228
TC01000513.hg.1	5.05483	5.17771	5.30794	5.34658	5.07718	4.89625	5.48715	4.88802	5.0787	4.91223	5.15094	4.94054	5.14945	5.163	5.08823	4.69108	5.12169	5.06147	5.01288	4.85612	5.01997	5.09045	5.0519	5.08665
TC01000514.hg.1	5.80549	5.82803	5.89072	5.68401	5.54682	5.7416	5.91944	5.78082	6.08386	5.92943	5.81659	5.92997	5.72768	5.99249	6.02424	5.77898	5.91857	6.14259	5.76437	5.99277	5.86252	5.85628	6.03463	5.86807
TC01000515.hg.1	8.81075	9.10123	8.9136	8.97706	9.21235	9.1684	8.9495	9.01473	8.90009	8.77087	8.76208	9.14963	9.14265	8.86751	8.93562	8.89963	8.74685	8.71589	8.86353	9.00975	9.11313	8.77743	8.81407	8.8951
TC01000516.hg.1	7.76724	7.65609	7.7799	7.20895	8.39205	8.64381	7.83537	8.31733	7.5428	7.73309	7.88305	8.24492	7.92261	7.32845	7.54055	7.87331	7.75846	7.76501	7.95997	7.18144	7.63476	8.03644	7.92723	7.96613
TC01000517.hg.1	6.48118	6.58934	6.56921	6.84595	6.42054	7.35769	6.17845	7.11208	6.9723	7.21784	7.21623	6.4952	6.7385	7.05609	7.14976	7.12854	7.28296	6.95029	7.48502	7.23137	7.52175	6.81473	7.03334	6.86085
TC01000518.hg.1	4.36242	4.31076	4.37391	4.42438	4.34588	4.47903	4.32301	4.18851	4.25352	4.25023	4.2512	4.16773	4.25228	4.23198	4.30523	4.32431	4.33016	4.3141	4.36686	4.31802	4.3006	4.18254	4.23714	4.33161
TC01000519.hg.1	4.26021	4.31913	4.29646	4.4288	4.21875	4.34501	3.95321	4.0753	4.41093	4.33258	4.12465	4.25146	4.19492	4.0873	4.27571	4.75483	3.93585	4.3327	4.71209	4.34672	4.23326	3.79965	4.49744	4.73982
TC01000520.hg.1	5.85216	5.8517	5.70087	5.52864	5.78967	5.5328	6.10168	5.70124	5.75542	5.65533	6.13809	5.54288	5.9189	5.61588	5.75259	6.025	5.84587	5.64628	5.58847	5.62419	5.63516	6.05248	5.70259	5.61947
TC01000521.hg.1	5.03907	5.21072	5.0118	5.01082	5.24686	5.10912	4.95104	5.17574	4.94982	5.19585	5.21316	5.19355	5.1747	5.17316	5.28477	5.26333	5.39054	5.09893	5.41664	5.23613	5.17185	5.14042	5.00569	5.05739
TC01000522.hg.1	4.28164	4.41683	4.47859	4.29058	4.3942	4.29775	4.39115	4.36278	4.37497	4.11027	4.16906	4.41354	4.46439	4.13702	4.33969	4.05347	4.23862	4.29774	4.16739	4.1435	4.10018	4.50678	4.14772	4.07097
TC01000523.hg.1	4.26626	4.3369	3.98027	4.66889	4.23425	3.97659	3.95431	4.02888	3.95247	4.15093	4.05908	3.95413	3.88594	3.87997	4.0104	4.12489	4.06719	4.05074	3.98877	4.20073	4.13504	3.89683	4.22762	4.01315
TC01000524.hg.1	4.8404	4.55613	4.54128	5.001	4.25846	4.45676	4.36322	4.62229	4.52194	4.46464	4.4816	4.37068	4.48407	4.43656	4.38214	4.64486	4.46737	4.42158	4.65982	4.29717	4.33219	4.64959	4.7242	4.36875
TC01000525.hg.1	4.12839	4.3792	4.52324	4.17092	4.23597	4.43213	4.17773	4.36783	4.52011	4.42129	4.0365	4.25451	4.47729	4.4153	4.32038	4.375	4.33685	4.35149	4.32926	4.4081	4.20993	4.381	4.3152	4.15886
TC01000526.hg.1	3.8948	3.8539	4.01081	4.26318	4.0235	4.02678	3.7603	4.00039	4.03288	3.79102	3.89988	3.98719	3.90757	3.83242	3.98082	3.88142	4.13493	3.95219	3.90463	4.08914	3.99343	3.91075	3.81822	4.00363
TC01000528.hg.1	8.87027	9.32071	9.21037	9.63235	9.73006	10.5215	9.5795	9.65412	9.80276	9.86047	9.77906	10.3569	9.97831	9.57039	10.1213	10.0888	9.54421	9.80602	10.8524	9.65567	9.64361	9.54831	9.74591	10.5446
TC01000529.hg.1	6.4294	6.35175	6.30768	6.21006	6.34037	6.28926	6.35215	6.43622	6.24536	6.0105	6.48637	6.23806	6.49454	6.51445	6.24289	6.57896	6.43306	6.37061	6.17375	6.18657	6.15657	6.53592	6.482	6.27468
TC01000530.hg.1	3.83707	3.29483	3.66992	3.8785	3.68208	3.8109	3.41207	4.09659	3.40079	3.35945	3.92584	3.88096	3.50161	3.4594	3.90551	3.59207	3.71577	3.66354	3.65591	3.93516	3.76789	3.99217	3.26083	3.82877
TC01000531.hg.1	12.8171	13.1833	12.8541	12.4483	13.3571	13.0941	12.654	12.8623	12.7281	13.4563	12.6313	12.4435	12.7823	13.487	11.6162	13.1388	12.8243	13.5005	12.7083	13.375	12.1833	11.6387	13.2342	13.419
TC01000532.hg.1	3.86129	3.56046	4.11508	4.25442	3.69414	4.15546	4.099	4.06459	4.02859	3.82564	4.02439	3.9645	3.72726	3.76045	3.71101	3.97274	4.31324	3.82756	4.3593	4.45158	3.84907	3.56024	4.58774	3.77492
TC01000533.hg.1	5.89586	5.93849	6.09369	5.91384	6.16803	5.94405	6.21495	6.00266	5.88222	5.74503	5.97625	5.87448	6.03021	5.98784	6.02339	5.89615	5.9679	6.05805	5.97327	5.92372	5.86545	5.98707	5.94573	5.7874
TC01000534.hg.1	6.50154	7.00933	6.3233	6.16083	6.61902	6.495	6.60071	6.4236	6.86189	6.23205	6.33918	6.40801	6.27728	6.18039	6.1674	6.9749	6.36569	6.61486	7.17282	6.58907	6.70569	6.03987	6.40286	6.56997
TC01000535.hg.1	6.50138	6.51996	6.56481	6.29441	6.73746	6.84141	7.1684	6.62534	6.95477	6.6827	6.9262	6.86488	6.76586	6.89923	6.80816	6.9704	6.88225	6.86527	6.69814	6.6688	6.7691	7.16278	6.95495	6.92839
TC01000536.hg.1	6.55589	6.27621	6.45494	6.45276	6.89717	6.58873	6.56937	6.38042	6.57607	6.57508	6.83385	6.37395	6.57197	6.61216	6.88065	6.55724	6.6535	6.84587	6.52689	6.77778	6.74019	6.64623	6.36607	6.43946
TC01000537.hg.1	4.27323	4.37714	4.00376	4.31415	3.93792	3.71886	3.83056	3.72831	3.763	3.72837	3.97546	3.87549	3.65035	3.64543	3.68884	3.86441	4.11982	3.81654	3.92342	4.02219	3.71016	3.73285	4.23	4.06993
TC01000538.hg.1	4.22668	4.77276	4.12783	3.5186	4.82021	4.93219	4.94181	4.40493	4.6262	4.55123	4.9365	4.80512	4.61661	3.98936	4.88284	4.68393	4.85925	4.83824	4.76647	4.43185	5.23158	4.65056	4.76125	5.01132
TC01000539.hg.1	4.16705	4.0441	4.29015	4.1372	3.99458	4.04763	3.96192	3.96542	4.11828	4.18891	3.95916	3.90104	3.97375	3.96104	4.13181	4.08358	4.12208	3.98918	3.96118	4.06233	4.16764	3.87945	4.11036	3.94736
TC01000540.hg.1	4.01358	4.03609	4.14913	4.25744	4.08369	4.15051	3.96201	3.9682	3.9882	3.99951	3.96778	3.94212	3.84539	3.92399	4.11352	4.01931	4.15171	3.9721	3.96523	3.97496	4.00803	3.77798	3.90342	4.15539
TC01000541.hg.1	4.17958	4.19002	4.20394	4.95277	4.76897	4.8371	4.04303	4.70256	5.00618	4.83778	5.07121	4.59206	4.84615	4.11124	5.0638	5.07542	4.77237	5.39381	5.13718	4.94414	4.93347	4.29404	4.89085	4.98633
TC01000542.hg.1	4.04235	4.18462	4.06359	3.95932	3.92955	4.03122	3.78888	3.93695	4.07631	3.95718	4.06959	4.02164	3.93953	3.98168	4.15774	4.02502	4.03526	3.98	3.89775	4.01157	4.04093	3.87534	3.84785	3.89242
TC01000543.hg.1	4.29008	4.22247	4.2086	4.25934	4.26335	4.17164	4.13366	4.20244	4.09057	4.16541	4.10639	4.19916	4.11515	4.11252	4.20756	4.06874	4.15583	4.1741	4.11992	4.20972	4.18946	4.07329	4.1137	4.09912
TC01000544.hg.1	5.10119	5.15975	5.04312	6.41734	5.17779	5.56164	4.9367	5.05152	5.00081	5.33798	5.1354	5.19369	5.12165	4.98943	5.18012	5.85483	5.31259	4.99392	5.60266	5.27814	5.18534	5.23158	4.99811	5.64307
TC01000545.hg.1	4.12412	4.21645	4.10099	4.71755	4.2881	4.05764	4.10384	4.12558	4.14113	4.12063	3.9665	4.07164	3.97319	4.02916	4.39678	4.22294	3.9546	4.04107	4.13797	4.1996	4.20605	3.93973	4.04136	4.08578
TC01000546.hg.1	4.9092	5.18332	4.41864	5.28773	5.01634	5.75047	5.16887	5.3305	4.54735	5.39074	5.30581	5.0541	4.9582	4.55021	4.88334	5.08378	4.97991	5.24587	5.15461	5.34875	5.54477	5.17725	4.30568	5.00227
TC01000547.hg.1	7.10442	7.39994	7.18639	7.31187	7.42648	7.51046	7.43345	7.26539	7.27455	6.94442	7.74695	7.173	7.26865	6.97623	7.08839	7.69865	7.0352	6.81927	7.15378	7.19127	7.35241	7.70917	6.81817	7.40555
TC01000548.hg.1	4.4808	4.44308	4.37666	4.601	4.41204	4.4436	4.37064	4.35247	4.3912	4.52351	4.36963	4.31099	4.26337	4.28988	4.36919	4.38881	4.37397	4.44511	4.42459	4.38488	4.31132	4.29107	4.36528	4.37961
TC01000549.hg.1	8.10817	8.37359	8.1618	7.72448	7.94368	8.23708	8.56402	8.23045	8.1931	8.37141	8.24854	8.14094	8.19182	8.15096	8.07092	8.62657	8.21157	7.96996	8.0791	7.99128	8.20005	8.18667	7.87837	8.39618
TC01000550.hg.1	5.73996	6.10471	6.00705	5.88739	5.94873	6.07902	5.99749	5.85376	5.85784	5.81025	6.06705	5.46536	5.98914	6.01128	5.7226	6.24186	5.84189	5.81201	5.79003	5.87484	5.8195	6.17367	5.6243	5.99236
TC01000551.hg.1	5.43945	6.27633	5.87812	5.7114	6.10049	6.07435	5.74737	5.53476	6.10515	5.79823	5.94266	6.19845	6.11668	5.49529	6.4164	6.06905	5.97603	5.46181	6.42095	5.69121	6.11016	6.02452	5.95889	6.21122
TC01000552.hg.1	3.94334	4.0635	3.95382	4.16193	3.99844	4.03093	3.98967	3.99553	3.95255	3.97548	3.89946	3.98572	3.9162	3.96447	4.01651	3.95285	3.88951	3.83252	3.91357	3.96278	4.01075	3.93583	3.92275	3.91443
TC01000553.hg.1	5.84399	5.91048	5.89846	5.9286	6.22074	6.00352	6.05086	5.78426	5.88888	5.67826	5.84333	6.01853	5.89842	5.77698	5.81812	5.95746	5.8868	5.62713	5.75375	5.78183	5.91673	5.96929	5.68416	5.93727
TC01000554.hg.1	5.97822	5.88522	6.07009	5.78225	6.16644	6.00901	5.94772	6.02892	5.90389	5.66427	6.22595	5.7343	6.14605	5.87237	5.89899	6.03287	5.949	5.96566	5.73325	5.88102	5.92463	6.17621	5.85609	6.01151
TC01000555.hg.1	10.2476	10.5013	10.679	10.6348	10.7767	11.0133	9.63276	10.6999	10.533	9.78677	10.4577	11.2047	9.99081	10.2855	10.4204	10.1641	10.261	10.3884	10.6436	10.5133	10.7439	10.2015	10.3698	10.275
TC01000556.hg.1	4.9436	4.81516	4.78447	5.04815	5.14543	4.81459	4.84588	4.83354	4.77199	4.74585	4.62642	4.8621	4.80338	4.75472	4.95214	4.84172	4.74452	4.77835	4.80561	4.76848	4.81249	4.75005	4.70802	4.73485
TC01000557.hg.1	4.19343	4.22537	4.24536	4.24993	4.25384	4.14895	4.29639	4.22333	4.13919	4.09665	4.12319	4.1925	4.10831	4.15824	4.1669	4.05584	4.19405	4.12544	4.18173	4.10037	4.19556	4.12894	4.09853	4.17575
TC01000559.hg.1	7.44393	7.45998	7.58438	7.17008	7.33358	7.45099	7.56028	7.61849	7.56348	7.4237	7.49912	7.45381	7.50635	7.50694	7.45732	7.58463	7.43337	7.45369	7.34777	7.46188	7.44555	7.76992	7.47054	7.48023
TC01000560.hg.1	5.19823	5.49588	5.29326	5.51627	5.28323	5.06948	4.99598	4.93212	5.11208	5.20446	5.14253	6.27362	5.51303	4.8758	5.1615	5.32897	5.19809	4.92167	5.00574	4.8594	5.31058	5.32417	5.02144	5.67701
TC01000561.hg.1	6.32429	6.45787	6.25799	6.02661	6.61515	6.43932	6.584	6.44668	6.20498	6.26871	6.57897	6.19609	6.46363	6.59597	6.27924	6.4891	6.32604	6.24523	6.24173	6.20342	6.37281	6.58301	6.2911	6.44157
TC01000562.hg.1	4.87958	4.90756	4.83597	4.7452	5.00376	4.86634	4.85764	4.81574	4.76918	4.61311	4.97334	4.82566	4.96369	4.72751	4.79413	4.71309	4.77137	4.89922	4.73613	4.87876	4.77824	4.83566	4.75221	4.70096
TC01000563.hg.1	3.77999	3.86627	3.74841	4.15164	3.90302	3.8449	3.85945	3.83395	3.87109	3.8644	3.84685	3.73004	3.80477	3.75673	3.84734	3.8452	3.8064	3.95465	3.90521	3.85706	3.8575	3.76282	3.76702	3.8405
TC01000564.hg.1	7.55933	7.24095	7.3456	6.79482	7.39672	7.10378	7.52175	7.40808	7.23572	6.98747	8.34877	7.29813	7.60603	7.57485	7.16709	7.53916	6.95142	7.82499	7.23363	7.52976	7.09745	8.20913	7.56335	7.35045
TC01000565.hg.1	15.5983	15.5889	15.5235	11.4827	15.9164	15.0164	17.011	16.1824	15.4876	15.037	16.3931	17.0461	16.4655	16.0183	16.2526	14.7179	16.1787	16.5929	15.5418	16.4241	14.3133	16.5769	15.7778	15.7478
TC01000566.hg.1	6.85857	6.68275	6.42763	7.29832	6.81144	6.41137	6.53389	6.63822	6.47764	6.14721	6.78458	7.20614	6.65201	6.50576	5.99657	6.21822	5.88379	6.38734	6.47837	6.39858	6.3996	6.51605	5.97261	6.39844
TC01000567.hg.1	6.19686	6.19468	6.18734	6.37701	6.19556	6.15031	6.147	6.23087	6.1494	6.1026	6.13721	6.33592	6.10748	6.13481	6.20164	6.02618	6.0081	6.15701	6.25972	6.21875	6.15046	6.12949	5.99664	6.07135
TC01000568.hg.1	2.90082	3.11305	2.93959	3.03895	3.18597	3.17405	3.16742	3.12504	2.80891	3.2746	3.24452	2.98918	3.17019	3.10508	2.99482	3.37234	3.36934	3.1898	3.19685	3.5393	3.14961	3.10609	3.27129	3.25111
TC01000569.hg.1	5.45564	5.56293	5.3273	5.08069	5.55824	5.31053	5.61803	5.45647	5.4392	5.53406	6.00348	5.30286	5.38643	5.45321	5.58609	5.45223	5.59968	5.59387	5.72859	5.47883	5.37043	5.40168	5.37121	5.66877
TC01000570.hg.1	4.74414	5.1768	4.57084	4.58645	4.92325	4.94269	4.67775	4.47493	4.65583	4.53306	4.75395	4.67448	4.78381	4.38333	4.9359	4.76456	4.48297	4.60945	4.73517	4.52996	4.52544	4.6108	4.57955	4.68622
TC01000571.hg.1	3.56498	3.4597	3.29907	4.07878	3.7445	3.28708	3.52824	3.33818	3.43905	3.12046	3.22613	3.23769	3.29889	3.3389	3.59186	3.07318	3.25395	3.42428	3.23043	3.5185	3.30322	3.16881	3.15416	3.27513
TC01000572.hg.1	6.45921	6.44967	6.14007	6.23153	6.21968	6.35237	6.334	6.47524	6.23137	6.14598	6.60624	6.19147	6.43332	6.31381	6.21356	6.47899	6.28249	6.29116	6.28366	6.17396	6.35602	6.40657	6.31356	6.29071
TC01000573.hg.1	4.41852	4.59958	4.47083	4.13536	4.47795	4.45103	4.22659	4.38771	4.36445	4.29361	4.44109	4.11136	4.33277	4.37015	4.42698	4.6427	4.32035	4.49409	4.32873	4.40355	4.39548	4.54247	4.48591	4.40464
TC01000574.hg.1	6.31749	6.27712	6.15186	5.92214	6.30432	6.12171	6.14703	6.31164	6.00936	6.18601	6.4915	6.23748	6.33049	6.31547	6.19121	6.10581	6.44406	6.28463	6.32266	6.05677	6.4212	6.21993	6.43551	6.22417
TC01000575.hg.1	7.67314	7.55326	7.59599	7.18432	7.32061	7.3114	7.82229	7.4993	7.56402	7.50525	7.70903	7.50427	7.92478	7.8863	7.39096	7.56082	7.53575	7.547	7.34462	7.55881	7.78332	8.05594	7.82159	7.57369
TC01000576.hg.1	9.34201	9.4368	9.22557	8.62835	9.60155	9.64175	9.3939	9.45997	9.58542	9.0088	9.42925	9.24324	9.3319	9.73156	9.15774	9.69757	9.83875	9.34358	9.25238	9.48075	9.66912	9.87733	9.92668	9.75308
TC01000577.hg.1	5.53951	5.67052	5.61744	5.60523	5.70966	5.74546	5.72168	5.62864	5.61813	5.61647	5.53303	5.63086	5.60033	5.53401	5.54985	5.66751	5.57303	5.64222	5.61165	5.46912	5.61201	5.61887	5.65955	5.627
TC01000578.hg.1	4.18698	3.75013	4.38793	4.17402	4.46634	4.45169	3.8601	3.58769	3.76544	3.65241	4.14396	4.32845	3.76246	4.19689	4.60701	3.72406	3.32273	4.10489	3.65725	4.07899	4.21631	4.20295	3.49432	3.5371
TC01000579.hg.1	3.78873	3.89567	3.39985	4.21991	3.9584	3.55511	3.78388	3.8462	3.708	3.68103	3.85679	3.4649	3.55738	3.62715	3.46345	3.5498	3.46542	3.87319	4.40628	3.30194	3.81093	3.7912	4.14289	4.19179
TC01000580.hg.1	4.25517	4.14956	4.14068	4.62766	4.11519	4.12874	4.19131	4.13693	4.08052	4.1089	3.98827	4.15562	4.1015	4.09997	4.23827	4.10365	4.11875	4.0982	4.1567	4.1358	4.24635	3.95535	3.97478	4.04984
TC01000581.hg.1	3.86136	3.38425	3.3432	3.22684	3.63899	4.24407	3.86292	4.06886	3.85058	3.51137	3.73538	3.5614	3.56029	3.75804	3.5782	3.97264	3.87822	4.07507	4.22718	3.90101	3.70246	4.22126	3.93073	3.92613
TC01000582.hg.1	4.14009	3.98334	4.14912	4.08136	4.04494	4.19925	4.00542	4.12077	3.91654	4.15124	4.19018	4.02162	4.01592	3.98893	4.19311	4.05398	4.00616	4.12237	4.01349	4.082	4.16013	3.95793	3.97996	3.99139
TC01000583.hg.1	6.45456	6.64638	6.39695	6.39033	6.02838	6.38073	6.69081	6.8321	6.72437	6.82142	6.99196	6.65821	6.61557	6.79175	6.73252	6.88972	6.81876	6.72246	6.91584	6.51124	6.72969	6.78709	7.03222	6.86741
TC01000584.hg.1	6.47707	6.74932	6.33255	6.50796	6.70917	6.79503	6.4785	6.40584	6.26239	6.34996	7.05502	6.25659	6.44628	6.35435	6.3783	7.12215	6.51245	6.62721	6.84941	6.40671	6.81029	6.82728	6.37194	6.5487
TC01000585.hg.1	5.21725	5.29039	5.14977	5.2146	5.37496	5.52724	5.20618	5.31305	5.08145	5.31589	5.2515	5.61834	5.4072	5.16173	5.30485	5.46877	5.29684	5.36611	5.35504	5.28223	5.29477	5.25842	5.42242	5.36753
TC01000586.hg.1	5.55946	6.3916	5.85712	5.24614	5.59937	5.31987	5.65202	5.69132	5.66445	5.42339	5.38738	5.51536	5.45159	5.39979	6.09923	5.4869	5.9668	5.64018	5.90338	5.34255	5.1646	5.59996	5.5896	5.50226
TC01000587.hg.1	3.61086	4.00222	3.75438	4.18018	3.7791	3.63819	3.90883	3.48143	3.49109	3.53909	3.35026	3.71845	3.53355	3.7535	3.67991	3.50712	3.6163	3.87629	3.49507	3.50773	3.91412	3.54021	3.73981	3.69996
TC01000588.hg.1	4.47255	4.42622	4.23556	4.50687	4.37025	4.18172	4.12289	4.33803	4.45084	4.22916	4.24826	4.2876	4.14667	4.21917	4.49341	4.26899	4.24505	4.53024	4.54831	4.53098	4.26395	4.35321	4.30629	4.25289
TC01000589.hg.1	4.82664	4.66222	4.76842	4.70928	4.8468	4.51952	4.49421	4.75697	4.4573	4.50193	4.43131	4.57575	4.57152	4.52876	4.54475	4.51764	4.48155	4.64019	4.33879	4.78782	4.62232	4.48834	4.44464	4.45503
TC01000590.hg.1	4.24592	4.27356	4.16498	4.49351	4.43436	4.21782	4.2597	4.47086	4.00723	4.26591	4.2576	4.36735	3.98091	4.12273	4.40906	4.18359	4.38967	4.49734	4.17064	4.18754	4.22325	4.35687	4.22538	4.26527
TC01000591.hg.1	4.15517	3.81555	3.98206	3.56417	4.26707	3.44884	4.26493	3.95115	3.99116	3.91703	4.07513	3.80188	3.94506	3.48346	4.36464	4.14972	4.11563	4.26805	3.90459	4.17857	4.19819	4.30337	4.21422	4.13365
TC01000592.hg.1	4.24922	4.18082	4.16902	4.13706	4.25802	4.17418	4.05755	4.0491	4.21628	4.1856	4.08119	4.06348	4.06618	4.02337	4.21219	4.19543	4.15527	4.0988	4.16867	4.21019	4.11981	4.10817	4.0344	4.10531
TC01000593.hg.1	3.59609	3.72633	3.59786	3.98944	3.6432	3.70651	3.66025	3.5708	3.53134	3.5257	3.5293	3.3937	3.37313	3.38957	3.75334	3.47153	3.47887	3.57197	3.66528	3.59616	3.53867	3.41238	3.63784	3.42105
TC01000594.hg.1	3.81932	3.85517	3.77492	3.84156	4.10765	3.88298	3.66586	3.77084	3.53701	3.73784	3.73128	3.79729	3.75622	3.5884	3.74817	3.75809	3.76186	3.75053	3.79532	3.83487	3.70604	3.54496	3.76566	3.85773
TC01000595.hg.1	3.86218	4.01968	3.84384	3.77025	3.81169	3.8029	3.69645	3.83157	3.66319	3.73195	3.73242	3.78594	3.74097	3.76541	3.7843	3.70613	3.71047	3.78061	3.80075	3.93168	3.71296	3.59037	3.77951	3.60493
TC01000596.hg.1	4.02786	3.96305	4.1697	4.26069	4.2625	4.11561	4.39202	4.06555	4.43945	4.12286	4.1751	3.67504	3.99392	3.91273	4.35332	4.24505	3.82569	4.00573	4.65248	4.25667	3.865	4.0405	4.24765	4.55314
TC01000597.hg.1	3.50982	3.77368	3.83713	3.64577	3.42429	3.67776	3.15229	3.63092	3.97459	3.74409	3.65804	3.72332	3.73419	3.54467	4.23764	3.89707	4.08284	4.21887	4.00581	3.76298	4.08792	3.5569	3.52038	3.72057
TC01000598.hg.1	8.45019	8.21848	8.51665	7.86587	8.50764	8.11474	8.6591	8.37043	8.39345	8.6109	8.55695	8.31291	8.38193	8.94451	8.21226	8.23261	8.5417	8.53365	8.03947	8.16529	8.11836	8.667	8.55729	8.30167
TC01000599.hg.1	4.65562	4.57667	4.66295	4.48868	4.76487	4.42567	4.63549	4.57025	4.55193	4.64547	4.58356	4.58385	4.44843	4.44921	4.52904	4.51504	4.67683	4.71627	4.88	4.73708	4.55748	4.29467	4.6677	4.54709
TC01000600.hg.1	3.14439	3.25056	3.20625	3.68548	3.31256	3.25574	3.15377	3.00675	3.33772	3.45027	3.25422	3.00792	3.37213	3.11283	3.27202	3.30923	3.46579	3.38443	3.35718	3.4764	3.19628	3.37649	3.22561	3.16151
TC01000601.hg.1	5.58674	5.70811	5.19175	5.65124	6.05618	5.72486	4.94851	5.92138	6.19018	5.99456	5.77631	6.3083	6.81079	5.18421	5.84671	5.91421	5.38421	6.18038	5.4054	4.69872	5.90132	5.87479	5.98159	5.57995
TC01000602.hg.1	4.52842	4.53634	4.68659	4.76596	5.07877	4.13601	4.55384	4.40051	4.12549	3.68106	3.99799	3.96008	3.81578	4.00391	4.00849	3.70649	3.7274	4.19512	4.01418	3.8767	3.97949	3.76039	3.87272	4.06798
TC01000603.hg.1	4.45364	5.0606	4.88539	5.05256	4.65836	5.11146	4.66539	4.82153	5.03945	4.93193	4.66356	4.70251	4.60072	4.77453	4.87562	4.84291	4.91007	5.01961	4.89347	4.79892	4.75748	4.80693	4.90157	4.85369
TC01000604.hg.1	3.86422	4.06464	3.7533	3.85884	3.88243	3.99196	3.7359	3.87681	3.74132	3.80036	4.04281	3.67685	3.6489	3.73906	3.83697	3.99779	3.92118	4.22197	3.82887	3.63822	3.63318	3.70108	3.81975	3.74877
TC01000605.hg.1	4.45952	4.18904	4.6106	4.37335	4.08303	4.79884	4.09049	4.86705	4.43861	4.74172	4.31943	3.94332	4.19189	4.457	4.10607	4.76387	4.94645	4.46237	4.43326	4.32664	4.81423	4.22741	4.68018	4.70084
TC01000606.hg.1	4.22647	4.16549	4.14004	4.14814	4.09077	4.17671	4.09991	4.13159	4.08271	4.16032	4.06503	4.07471	4.04612	4.08707	4.09373	4.05027	4.19376	4.10312	4.25719	4.09631	4.15712	3.98855	4.06377	4.23759
TC01000607.hg.1	4.8558	4.40759	4.76662	4.45136	3.67382	4.59326	4.41979	4.51445	5.07523	4.48921	4.88179	4.58407	4.83107	4.35414	4.96333	5.07237	4.84188	4.29765	4.91493	4.55748	4.40554	4.35387	4.63534	5.76534
TC01000608.hg.1	5.47218	5.26752	5.16286	5.41328	6.67786	6.58128	5.8342	5.7475	6.29617	5.48744	6.81647	6.38573	5.7414	5.44375	5.80407	6.74572	6.17769	6.19672	7.22076	5.99366	6.71927	5.9142	5.62631	7.29868
TC01000609.hg.1	4.25214	4.18381	3.56585	3.74112	3.87477	3.68973	3.07077	3.46084	3.37247	3.5869	3.58222	3.47562	3.34107	3.51662	4.04241	3.27193	3.49464	3.53077	3.63922	3.55571	3.25504	3.55908	3.83703	3.54432
TC01000610.hg.1	4.65947	4.26934	4.57203	4.68787	4.84651	4.94842	4.30969	4.75855	4.65624	4.45203	4.9187	4.88479	4.46028	4.54337	5.07322	5.32435	4.66285	5.32106	4.61141	4.5621	5.03014	4.59579	4.55717	5.03714
TC01000611.hg.1	3.91944	4.04418	4.18045	3.68472	3.7695	4.28847	4.05493	4.12085	3.90262	3.728	3.819	3.63439	4.03	3.75175	3.66804	4.18707	4.16805	3.7452	4.10199	3.68392	4.09986	3.72526	3.6542	4.02614
TC01000612.hg.1	6.87676	7.19981	6.9184	7.37205	7.02393	7.11951	7.12552	7.37139	7.32042	7.25591	7.21415	6.93921	7.15775	7.00859	7.13328	7.22428	7.09158	7.08532	7.20387	7.03593	7.16922	6.96969	7.24923	6.83991
TC01000613.hg.1	3.93063	4.17915	3.65664	4.06292	3.63748	3.64358	3.5961	3.84974	3.96736	3.69853	4.01888	3.82667	4.04708	3.74418	3.73292	3.74343	3.70366	4.05973	4.2882	3.74668	3.6577	3.96078	4.12866	3.31969
TC01000614.hg.1	3.80816	3.77093	3.87805	3.94471	3.88476	3.98167	3.87713	3.94121	3.92159	3.90034	3.84404	3.90374	3.80773	3.73512	4.00101	3.80436	4.07645	3.93126	3.89892	3.94209	3.85471	3.65871	3.91695	3.88749
TC01000615.hg.1	9.50276	9.22375	9.15483	8.57517	9.45507	9.33591	9.41842	9.50896	9.1301	9.26224	10.0057	9.20556	10.1959	9.74994	9.04698	9.72659	9.27536	9.34724	8.92202	9.26743	9.22989	9.66834	9.97173	9.30142
TC01000616.hg.1	3.66337	4.62085	4.12337	3.86464	3.86306	3.8465	3.87318	3.84096	3.74401	3.89812	4.13688	3.60135	3.69541	3.92225	3.83697	4.17674	4.24103	4.19902	4.04096	3.79444	4.61396	4.04628	4.09354	3.83051
TC01000617.hg.1	4.13057	4.60592	4.20608	3.99397	4.59033	4.76153	4.24202	4.16345	4.57591	4.0525	4.40647	4.79903	3.88316	3.59311	4.47624	4.25424	3.69979	4.77737	4.62965	4.023	4.29056	4.87926	3.95698	4.16314
TC01000618.hg.1	5.20101	5.12977	4.65335	3.86234	4.59568	5.17956	3.70876	5.18202	5.81769	5.52166	4.92289	4.44678	4.15126	4.91179	5.26753	5.22813	5.96462	5.51719	4.74514	5.17955	5.46856	4.40319	5.09933	4.4435
TC01000619.hg.1	4.45885	4.30135	4.561	4.25884	4.46441	4.56333	4.33164	4.46386	4.61491	4.59587	4.53969	4.24966	4.37283	4.32601	4.12563	4.68705	4.76193	4.4282	4.62191	4.51119	4.52943	4.18145	4.54446	4.43115
TC01000620.hg.1	4.61021	4.76986	4.28221	4.58969	4.84798	4.46015	4.47297	4.54667	4.65229	4.52932	4.32429	4.26858	4.54006	4.55415	4.50163	4.68298	4.59662	4.55304	4.37577	4.70484	4.71039	4.87321	4.34714	5.19705
TC01000621.hg.1	4.01652	3.47466	3.76122	3.57612	3.85872	3.83412	3.57771	4.03256	3.70937	3.16019	4.47836	3.78198	4.09242	3.63994	4.09124	3.5762	4.33374	4.15833	3.84719	3.89361	3.87833	3.51139	4.08767	3.99856
TC01000622.hg.1	4.43092	4.20945	3.84612	4.40687	4.1101	4.05089	4.08687	4.09497	4.35257	4.62805	4.26347	4.00628	4.21842	3.90988	3.93981	4.28017	3.8	4.08576	4.26975	4.24834	4.35266	4.00279	3.95836	4.17728
TC01000623.hg.1	9.45599	9.60183	9.47123	9.00605	9.1607	9.12465	9.13808	9.13269	9.18222	9.16198	8.97933	9.13441	9.2374	9.30031	8.9867	8.78947	9.44183	9.20151	9.52009	9.211	9.15278	8.73564	9.00421	9.08863
TC01000624.hg.1	9.02518	8.96375	8.68602	8.59574	9.51416	9.54299	8.48368	8.9217	9.53648	10.1069	9.14918	8.96207	8.40463	9.30264	8.23534	9.99513	9.67456	9.71929	10.213	9.13718	8.89752	8.95043	9.63559	9.33393
TC01000625.hg.1	7.29953	7.55701	6.82142	6.72641	6.88955	7.13286	7.47579	7.03213	6.96941	7.03504	7.19633	7.42856	6.74721	6.96248	6.83346	6.75777	7.03743	7.14459	6.73143	6.87524	6.86507	6.88675	6.68321	6.20412
TC01000626.hg.1	7.52948	7.37314	7.35396	6.71852	7.43869	6.9452	7.48148	7.34041	7.25132	7.00532	7.20511	6.89673	7.40249	7.68743	7.5154	7.03699	7.63332	7.24721	6.69921	7.65738	7.1599	7.36259	7.13817	6.50004
TC01000627.hg.1	3.94393	3.77785	4.08436	3.85436	3.74746	3.88403	3.96032	3.89408	3.97858	3.98503	3.9306	3.75293	3.72388	4.14641	3.78008	3.90044	4.04907	3.87217	3.917	4.05553	3.99768	3.8274	3.68681	3.91671
TC01000628.hg.1	5.55778	5.47832	4.192	5.4474	4.87246	5.70849	5.3449	5.88396	4.9114	5.59927	5.83786	5.54792	5.59859	4.97363	5.46989	5.34314	5.24945	5.58124	6.50958	5.0846	5.00361	5.0915	5.24319	5.96546
TC01000629.hg.1	3.96919	4.43352	4.37245	4.27599	3.5191	3.95445	4.21122	4.29945	4.48359	4.67422	4.63177	4.01899	4.31061	3.86188	4.25534	4.30663	4.46246	4.45458	4.58026	4.58077	4.35276	3.80574	3.80736	4.3832
TC01000630.hg.1	6.09127	6.08576	5.70646	5.74392	5.8464	6.04394	5.95002	6.04474	5.93827	6.11094	6.29827	6.04062	6.11639	6.20447	6.08464	5.93156	6.08894	6.38138	6.32555	6.18718	6.02238	6.04427	6.37	6.32369
TC01000631.hg.1	9.98141	10.033	9.86101	9.64647	10.0197	9.67361	10.3332	9.77634	9.99489	9.95465	9.87679	10.1383	10.2517	10.2259	10.3039	10.2635	10.0375	9.91592	10.0959	10.1806	9.70325	10.2214	9.9646	9.64799
TC01000632.hg.1	5.60618	5.39764	4.21148	4.65166	5.15428	4.64555	5.03555	4.05283	4.43774	4.71325	4.46604	4.70575	4.20211	4.80404	4.71908	4.05133	4.30602	4.64745	4.64427	4.97215	4.33133	5.06195	4.61657	5.33956
TC01000633.hg.1	3.68083	3.82141	3.79758	3.54065	3.39377	3.93811	3.98355	3.9106	3.89261	3.49437	4.02551	4.10739	4.43228	3.3371	3.52725	3.3198	3.81634	3.95018	4.22538	4.17301	3.77105	3.46637	3.76894	4.82816
TC01000634.hg.1	5.0541	5.30987	4.81343	5.70196	5.58925	5.31735	4.89015	5.43623	4.92966	5.26598	5.55437	5.18309	5.47718	4.70323	5.26605	4.95262	5.0908	5.54232	6.084	5.66778	5.57639	5.06518	5.32657	5.65
TC01000635.hg.1	6.33298	6.14344	6.4495	5.60455	6.47274	6.57436	5.73716	6.46578	6.32286	5.93417	6.66218	6.75435	6.27152	6.15419	7.00457	6.26909	6.30941	6.3728	6.88621	6.87838	6.53941	6.03549	6.69025	6.44871
TC01000636.hg.1	3.62416	3.44113	3.78383	4.15895	3.61911	3.39778	3.45231	3.5759	3.4457	3.66616	3.81518	3.28764	3.52107	3.27781	3.75041	3.19284	3.66622	3.69412	3.51266	4.03532	3.62031	3.57785	3.69391	3.60729
TC01000637.hg.1	3.98224	4.01982	3.87648	4.42536	4.00493	4.23402	3.82957	3.84116	3.95676	3.88823	4.03276	3.70371	3.74517	3.94935	4.12431	4.13167	4.54941	4.27843	4.29964	3.90585	4.67551	4.27374	4.45682	3.98447
TC01000638.hg.1	8.81881	8.43464	8.34267	7.73055	8.45407	8.11008	8.19962	8.4931	8.44993	8.268	8.68518	8.40799	8.39795	8.68558	8.41917	8.52625	8.54057	8.80681	8.14866	8.70706	8.28824	8.79824	8.9908	8.1784
TC01000639.hg.1	4.91783	4.92848	4.92753	4.72891	4.99935	5.03725	5.06385	4.9814	5.01821	4.9844	5.39765	4.61172	5.29336	4.89876	4.83584	5.38984	5.03746	5.05794	4.92286	4.95252	4.79229	5.3629	4.64	4.80274
TC01000640.hg.1	4.99238	4.94407	4.78441	5.12714	4.5913	5.45018	5.33477	5.22203	5.21737	5.05769	5.25976	5.53025	5.0322	5.03164	4.869	4.67288	5.73781	5.30837	5.67292	5.18918	4.71452	4.5105	5.23806	5.0927
TC01000641.hg.1	9.86381	9.98149	9.83154	9.02765	9.92024	9.5944	10.2036	9.87355	9.98333	9.88504	10.3415	9.8231	10.2159	10.2996	9.79733	10.5426	10.2165	10.1182	9.85928	10.0918	9.97197	10.568	9.82969	9.82918
TC01000642.hg.1	10.2298	9.83976	9.92539	9.6364	9.72384	10.5632	10.1133	10.6821	10.1458	10.1102	10.1458	10.2663	10.4636	10.369	10.8659	10.134	10.6703	10.1199	10.2886	10.7169	10.5608	9.96425	9.45707	9.53684
TC01000643.hg.1	7.42413	7.78394	7.21287	6.82819	7.41529	7.40717	7.785	7.03686	7.2284	7.10424	8.01012	6.87598	7.44986	7.57252	7.29637	7.55427	7.23123	7.95313	7.34636	7.16332	7.3876	8.4791	7.17753	7.01046
TC01000644.hg.1	8.03974	8.16031	7.83522	8.28296	8.70706	7.87278	8.40856	7.62891	8.16852	7.03282	9.05508	6.84851	8.79058	8.14167	7.68086	8.36979	7.6814	7.95606	7.28384	8.46897	7.9271	9.19429	7.34467	7.52893
TC01000645.hg.1	8.59382	8.65911	8.65558	8.2427	8.7591	8.67001	9.36982	9.27312	8.51465	9.17971	8.82151	9.04866	8.92341	8.72129	8.73881	8.57661	8.67388	8.72551	8.7172	8.86276	8.97134	8.85583	8.97868	8.31543
TC01000646.hg.1	12.667	12.9089	13.301	12.5463	13.3084	13.1502	13.1515	13.2684	13.1805	13.1483	13.3725	13.5987	13.2479	13.3865	13.088	13.1207	13.3839	13.2813	13.2748	12.9858	13.095	12.4346	13.1357	13.0015
TC01000647.hg.1	3.75529	3.8302	3.78992	4.05151	3.99002	3.77079	3.77092	3.80271	3.77071	3.65399	3.84073	3.70359	3.85468	3.7532	3.89208	3.74454	3.78341	3.81996	3.88141	3.78565	3.78177	3.7561	3.70768	3.76602
TC01000648.hg.1	6.84486	7.7302	7.40143	6.83011	7.54781	7.40725	8.31516	7.718	7.70437	7.65821	7.81233	7.75058	7.50219	7.87248	7.32281	7.7046	7.96136	6.922	7.86254	7.02766	7.65653	7.61083	7.89354	7.35813
TC01000649.hg.1	4.83369	4.89602	4.91949	4.76931	4.83303	4.7828	4.80782	4.82197	4.85179	4.88986	4.76218	4.91113	4.87862	4.94101	4.7635	5.00155	4.86829	4.79279	4.88859	4.76649	4.82265	4.74825	4.84455	4.95275
TC01000650.hg.1	4.24675	4.09624	4.21896	4.34014	4.1325	4.09788	4.31589	4.39983	4.16678	4.26369	4.19336	4.28436	4.05977	4.18204	3.8775	4.32935	4.25033	4.28066	4.14355	4.1795	4.10295	4.30644	4.24564	4.24758
TC01000651.hg.1	6.46974	6.63483	6.26746	6.27919	6.66486	6.40101	6.67442	6.75809	6.60218	6.51839	6.65635	6.37172	6.4764	6.56635	6.58913	6.4616	6.33953	6.62622	6.6335	6.72682	6.70673	6.49765	6.57383	6.58798
TC01000652.hg.1	4.23311	3.61607	4.13667	4.38541	4.18828	3.80177	3.91013	4.16576	4.08693	3.95519	4.07488	4.15781	4.20943	3.80054	4.25098	4.20764	3.9621	3.88737	4.07902	4.32977	4.17333	3.79179	4.02653	4.13072
TC01000653.hg.1	5.54593	5.1813	5.01977	5.14438	5.23026	5.48707	4.63907	4.97667	4.83234	5.80717	5.53269	5.16869	5.60471	5.05132	5.09907	5.36282	5.28613	5.46319	5.27432	5.62369	5.1838	5.28624	5.11339	5.40078
TC01000654.hg.1	4.51311	4.15913	4.17555	4.57747	4.23365	4.48028	4.62881	4.27341	4.51051	4.44552	4.72674	4.29635	4.61608	3.98726	4.49418	4.106	4.47609	4.27754	4.25375	4.3193	4.62421	4.2737	4.44977	4.5284
TC01000655.hg.1	4.67737	4.60914	4.37372	4.5862	4.49017	4.39832	4.35693	4.39082	4.36572	4.19207	4.32477	4.48311	4.42948	4.40791	4.47598	4.34263	4.3517	4.28202	4.46918	4.41491	4.52393	4.50766	4.41936	4.47457
TC01000656.hg.1	6.38486	6.37259	6.36534	6.07476	6.31343	6.37629	6.27689	5.98105	6.30724	5.90467	6.24687	6.18249	6.5712	6.56718	6.19305	6.34111	6.33135	6.27723	5.93488	6.40975	6.29046	6.62577	6.57525	6.00661
TC01000657.hg.1	3.92035	3.92873	3.81037	3.97898	4.06218	3.62799	3.78206	3.69619	3.59909	3.59639	3.59755	3.71296	3.62714	3.72824	3.78564	3.53643	3.67413	3.6481	3.64329	3.76466	3.81986	3.69008	3.61011	3.47667
TC01000658.hg.1	4.156	4.18378	3.96848	4.15606	4.27078	4.21173	3.88912	4.20428	4.23891	4.09095	4.05119	4.17834	4.21802	4.09155	4.16731	4.07669	4.12392	4.19182	4.13976	4.35249	4.35149	4.13512	4.24985	4.14778
TC01000659.hg.1	4.68544	4.80816	4.7958	5.15932	4.73894	4.8135	4.64661	4.77342	4.67357	4.69924	4.63061	4.95144	4.75852	4.69273	4.64694	4.69308	4.86489	4.90028	4.83655	4.59476	4.72826	4.62404	4.62407	4.78356
TC01000660.hg.1	4.10783	4.13326	4.23576	3.97673	4.03305	4.13659	3.87223	3.62678	3.89766	3.92664	4.05826	4.20065	3.93536	4.00481	3.83018	3.4344	4.26293	3.96073	4.02481	4.11406	4.05776	3.75884	3.97593	4.22214
TC01000661.hg.1	5.7405	5.73384	5.84744	5.4547	5.76738	5.68222	5.96126	5.87109	5.81076	5.9899	5.7896	5.7976	5.87524	5.92436	5.44361	6.00097	5.65515	5.91341	5.73023	5.88528	5.85936	5.93944	5.81189	5.61162
TC01000662.hg.1	4.88813	4.87197	5.32063	5.00212	5.84001	5.17009	5.32224	4.85319	4.99413	4.80032	5.76934	5.55677	5.57595	4.86555	5.35813	4.92938	5.12061	4.94627	5.26663	5.3042	5.36331	5.22204	5.42228	5.36915
TC01000663.hg.1	7.6974	7.947	7.72735	7.26472	8.23137	7.91423	7.66868	7.75709	7.89577	7.05288	8.11591	7.31636	7.89813	7.90388	7.78265	8.36707	7.61638	7.92077	7.71899	8.0399	7.93986	8.46178	7.80964	7.67819
TC01000664.hg.1	3.70182	3.64075	3.57068	3.71692	3.64291	3.50335	3.50159	3.96872	3.54164	3.63744	3.59497	3.53775	3.57034	3.54366	3.89366	3.55179	3.52752	3.69571	3.86269	3.74235	3.68271	3.53815	3.62856	3.76029
TC01000665.hg.1	3.66169	3.71119	3.48664	3.63198	3.74624	3.76184	3.59978	3.69686	3.91554	3.9307	4.11443	3.58544	4.24548	3.64674	3.74651	4.2297	3.96589	3.5275	3.32202	3.64856	3.89561	4.02991	3.68896	3.49003
TC01000666.hg.1	4.84031	4.34155	5.24031	4.54095	3.97894	4.04828	3.96666	4.21626	3.88698	4.32192	4.32279	4.49391	4.12788	3.64982	4.12514	4.5019	4.03024	3.70082	3.70574	4.17479	4.58993	4.25416	4.2357	4.24822
TC01000667.hg.1	4.58881	5.10612	4.76135	4.94382	4.35902	5.56332	4.67169	5.53082	5.69045	5.21179	5.99642	5.30448	4.56542	5.27752	5.77534	5.47616	5.47582	4.65513	5.69781	5.67861	5.64563	5.59517	5.40176	5.15791
TC01000668.hg.1	4.10688	4.37689	4.23911	4.23543	4.3427	4.2449	4.17372	4.25973	4.18516	4.17605	4.08024	4.24538	4.1739	4.02104	4.14701	4.17594	4.19679	4.21988	4.21784	4.09916	4.16029	4.07985	4.28761	4.13081
TC01000670.hg.1	4.77042	4.34143	4.2691	4.59603	4.16852	4.19863	4.55825	4.4302	4.30158	4.04294	4.05511	4.30377	4.19093	3.93549	4.37216	4.20503	4.12102	3.76135	3.97783	4.13764	4.46084	4.13454	3.96468	4.23027
TC01000671.hg.1	5.42354	5.34692	5.68342	5.2708	5.13167	5.28218	5.52971	5.19641	5.32273	5.49147	5.30099	5.39031	5.21781	5.58339	5.74461	5.03577	5.29562	5.19022	5.72965	5.3991	5.32255	5.13852	4.97053	5.32888
TC01000672.hg.1	3.97411	4.19221	4.10331	4.08194	4.05441	3.94285	4.10074	4.02627	4.05386	4.01654	3.95866	3.99053	4.11914	3.84386	4.10468	3.9336	3.98625	4.15074	4.25975	4.04081	4.13776	3.8546	4.18975	4.07155
TC01000673.hg.1	4.34938	4.33925	4.42572	4.30233	4.49307	4.226	4.43083	4.4066	4.50995	4.41318	4.42188	4.32947	4.33111	4.43658	4.78258	4.31743	4.44303	4.32454	4.37992	4.82538	4.12454	4.34578	4.44178	4.37118
TC01000674.hg.1	3.83364	4.09827	3.98902	3.85709	4.07394	3.97506	3.73068	4.39964	3.9652	4.02241	3.72184	3.83088	3.82108	3.92371	3.84429	3.84476	4.01963	3.96431	4.12303	3.90815	3.73044	3.85525	4.16052	3.96135
TC01000675.hg.1	4.92668	4.85592	4.88424	4.94239	4.84923	4.87194	4.83439	4.90032	4.81235	4.8385	4.73435	4.82622	4.87592	4.81537	4.84424	4.75105	4.73865	4.82044	4.83505	4.8149	4.86886	4.67473	4.96339	4.80733
TC01000676.hg.1	5.01319	5.44588	5.1472	5.07768	5.63225	4.97102	5.29871	5.152	5.22853	5.03217	5.03542	5.17859	5.14933	5.02017	4.90237	4.98769	4.77935	5.02786	4.71497	5.01592	4.89353	5.07434	5.09855	4.9655
TC01000677.hg.1	3.94062	3.4568	4.2445	4.30662	4.18563	4.28367	4.05249	4.33347	4.09111	4.08158	4.19049	4.13879	3.91275	4.23748	4.23577	4.36703	4.68102	4.22575	4.33298	4.46423	4.1927	5.17429	4.56339	4.48787
TC01000678.hg.1	3.45431	3.23893	3.21624	3.28083	3.01876	3.0957	3.28338	3.53314	3.0018	3.09219	2.94828	3.14023	3.00686	2.95716	3.42502	3.26897	3.40788	3.14588	3.23743	3.21305	3.09614	2.99548	3.04715	3.1462
TC01000679.hg.1	3.61335	3.70363	4.40973	4.09255	3.88696	4.05396	3.98494	3.73181	3.77712	3.89969	3.8638	3.56822	3.97321	3.8435	3.66242	3.91109	3.79694	3.71534	3.85471	4.02793	3.74519	3.65103	3.82884	3.91826
TC01000680.hg.1	3.45981	3.56173	3.8611	3.98482	3.54401	3.46992	3.59215	3.62726	3.56536	3.60895	3.80955	3.61549	3.66555	3.1417	3.99498	3.38153	4.35424	3.57065	3.685	3.44934	4.35648	3.32217	3.85728	3.60388
TC01000681.hg.1	3.30204	3.52374	3.29106	3.49089	3.24627	3.85878	3.18176	3.61236	3.29959	3.25274	3.24072	3.11822	3.36081	3.26141	3.43269	3.19521	3.65358	3.35032	3.27748	3.99809	3.25281	3.38328	3.31201	3.46365
TC01000682.hg.1	3.42511	3.08732	4.08752	4.07086	3.70368	3.31904	3.47029	4.00036	3.52542	3.63778	3.5236	3.61958	3.12533	3.25292	3.49376	3.82187	3.62439	3.74396	3.86361	3.32911	3.81316	3.73449	3.27219	3.49299
TC01000683.hg.1	4.3253	4.17521	4.30859	4.2975	4.1822	4.13589	4.29772	4.36047	4.22321	3.9518	4.12876	3.64505	3.93966	4.25605	3.97638	4.61927	4.06126	4.47277	4.06048	4.02651	4.13027	3.71111	4.0336	3.32665
TC01000684.hg.1	4.74095	4.74103	4.35588	4.52692	4.30536	4.28184	4.2797	4.5243	4.28873	4.41501	4.11239	4.45547	4.42143	4.5244	4.56309	3.78216	4.11765	4.23055	3.99376	4.15254	4.05294	4.18384	4.15261	4.33121
TC01000685.hg.1	3.47709	3.37298	3.29626	3.56362	3.40341	3.55833	3.26427	3.30381	3.40834	3.43832	3.52971	3.36704	3.46038	3.30376	3.34387	3.63447	3.24973	3.48103	3.74212	3.63545	3.24746	3.34094	3.46894	3.38839
TC01000686.hg.1	3.76274	3.61399	3.5219	4.30012	3.80737	3.79328	3.60387	3.79612	3.73279	3.68992	3.81186	3.69937	3.75963	3.75326	3.68596	3.82588	4.00732	3.79213	3.67727	3.82698	3.72566	3.57934	3.55928	3.76195
TC01000687.hg.1	3.83861	3.97682	4.05491	3.86026	3.80229	3.91404	3.80236	3.79743	3.90714	3.79382	3.83992	3.72054	4.20196	3.83979	4.14695	3.87309	3.95473	4.0964	3.79869	3.94262	4.05524	4.06713	3.75115	3.7294
TC01000688.hg.1	10.0701	9.75555	9.78463	8.19072	9.76809	9.78526	9.7464	9.78526	9.77913	9.74087	9.91673	9.87058	9.77308	9.78871	9.7785	9.77267	9.74485	10.4358	9.73875	9.83059	9.97461	9.78174	9.7712	9.47223
TC01000689.hg.1	3.46434	3.69344	3.47256	3.31312	3.49906	3.56619	3.15925	3.52298	3.31404	3.20766	3.06423	3.14993	3.26107	3.48879	3.39552	3.39738	3.1727	3.5092	3.59908	3.59423	3.18513	3.07099	3.20365	3.22663
TC01000690.hg.1	3.77198	3.71393	3.97411	4.10159	4.36601	3.6566	3.87565	3.69628	3.86905	3.77934	4.16686	3.53409	3.72723	3.67203	3.53453	3.69458	3.60969	3.34147	3.63065	4.06496	4.07689	3.68567	3.37393	3.63783
TC01000691.hg.1	5.37185	4.32717	4.53431	4.47415	5.2488	5.24967	4.73517	4.7963	4.54605	4.94581	4.65332	4.53458	4.97194	4.50875	4.5686	4.93996	4.57247	4.67192	4.81314	5.71575	5.35471	4.50406	4.55383	5.08548
TC01000692.hg.1	4.15396	4.02285	3.95331	4.07825	4.04721	4.11769	3.74879	3.97334	4.1317	3.98495	3.98915	4.03812	3.88921	3.88341	4.18816	4.17795	4.09648	4.1732	4.01095	4.11347	3.89362	3.94642	4.03458	4.0314
TC01000693.hg.1	3.33983	3.32356	3.32567	3.50461	3.55855	3.28935	3.36648	3.23235	3.32941	3.18354	3.19205	3.5241	3.29273	3.01329	3.8064	3.08483	3.26365	3.2369	3.53835	3.55917	3.88681	3.33652	3.19198	3.17228
TC01000694.hg.1	3.73949	3.84368	3.68781	4.14352	3.50214	3.87383	3.42535	3.51465	3.68396	3.94572	3.47175	3.42394	3.48822	3.63364	3.71545	3.40894	3.77547	3.4837	3.816	3.73969	3.69474	3.39957	4.29243	3.67032
TC01000695.hg.1	5.46304	5.32649	5.24869	5.70441	5.31135	5.25185	5.16743	5.06417	4.85495	4.99502	4.59	4.79359	4.90653	4.1304	5.00565	4.19517	4.98468	5.09091	4.91858	4.83479	4.83356	4.42616	4.26091	5.14814
TC01000696.hg.1	4.57233	4.47618	4.54297	4.55511	4.37918	4.39123	4.13504	4.336	4.3234	4.18945	4.39184	4.29362	4.5808	4.23723	4.38734	4.43221	4.53447	4.29204	4.15682	4.1263	4.1384	4.3155	4.25256	4.25667
TC01000697.hg.1	4.07235	4.36629	4.11961	4.0715	4.44179	4.01333	3.95692	4.09712	4.05067	4.05035	4.10469	3.9618	4.05891	4.09697	4.09067	4.05448	4.11018	4.10129	4.08763	4.04922	4.18158	4.28214	4.15916	4.1028
TC01000698.hg.1	5.19681	5.18848	5.4032	4.96778	5.174	5.23081	5.14809	5.28834	5.25636	5.13051	5.81776	5.7072	5.45013	5.20842	5.35483	5.10137	5.06891	5.02954	5.04121	5.25087	4.98563	5.16707	5.38268	5.04968
TC01000699.hg.1	4.88317	4.7559	5.54946	5.15129	4.85866	4.92845	5.11177	4.20209	5.41391	4.42209	5.18028	4.79435	5.35124	4.78988	5.21064	4.81979	5.37796	4.58973	5.04455	4.46927	4.84894	4.70754	4.42908	4.36906
TC01000700.hg.1	5.09374	5.06475	5.34025	4.94675	4.9477	5.02357	5.25487	5.04595	5.2516	5.1966	5.17096	4.89274	5.33609	5.47439	5.19381	5.40852	5.13499	5.30577	4.80474	5.52104	4.82633	5.18368	5.41	4.8895
TC01000701.hg.1	3.68357	3.43639	3.45085	3.84752	3.24801	3.72251	3.13834	3.60673	3.95411	3.62127	3.7502	3.32792	3.4099	3.63554	3.70557	3.49682	3.94197	3.58922	3.90171	3.71602	3.69037	3.63098	3.89344	3.91036
TC01000702.hg.1	6.28171	6.78487	6.48797	6.89757	7.18586	6.60714	6.20648	6.20078	6.45416	6.29537	6.09171	6.35177	6.16141	6.10843	6.19593	6.80386	6.54549	6.23959	7.06911	6.75593	6.3029	6.25965	6.38548	6.6691
TC01000703.hg.1	7.46065	7.60733	7.50663	6.65249	7.12946	6.91782	7.72884	7.23142	7.33074	6.69783	7.63274	6.31058	7.76793	7.48048	7.17567	7.75925	7.10609	7.51847	6.5862	7.64026	6.75279	8.3656	7.24192	6.4697
TC01000704.hg.1	8.12468	8.3107	7.91835	8.01806	8.22184	8.58503	8.81748	8.34051	8.32002	8.40718	8.55563	9.16789	8.9008	8.39635	8.7266	8.75751	8.46726	8.43824	9.41205	8.4086	8.25422	8.19581	8.43212	8.97212
TC01000705.hg.1	3.46675	3.71474	3.58819	3.10585	3.80049	3.43374	3.78532	3.57033	3.66911	3.60618	3.84156	3.69021	3.95682	3.62733	3.60223	3.59973	3.48642	4.13718	3.31025	3.58337	3.65834	4.04978	3.90267	3.54714
TC01000706.hg.1	4.62859	4.49661	4.4834	4.56488	4.40984	4.55955	4.55399	4.53271	4.51254	4.33006	4.61582	4.3232	4.35367	4.6424	4.50151	4.52351	4.74596	4.50436	4.5022	4.62267	4.53949	4.62079	4.48863	4.45604
TC01000707.hg.1	7.1995	6.959	6.86779	6.8169	6.75276	6.18019	7.31782	6.92805	6.98441	7.43999	6.82548	7.16653	6.89422	7.93275	6.88083	6.56699	7.02946	7.35177	6.19008	6.88909	6.29916	6.83825	7.18629	6.52109
TC01000708.hg.1	4.04513	3.99447	3.93516	4.55238	3.9454	3.99206	3.68688	3.84463	3.91148	3.90126	3.82846	3.96114	3.68746	3.67157	4.0869	4.22421	4.08931	4.41463	4.1824	4.22306	4.34917	3.75346	3.8937	4.12397
TC01000709.hg.1	4.51672	4.01239	4.62026	4.54982	4.04952	4.58085	3.98239	4.58041	4.51596	5.40141	4.42587	4.61773	4.69543	4.25141	4.66817	4.62967	5.41914	4.93018	4.75069	4.63315	4.20459	4.42926	4.46806	5.01771
TC01000710.hg.1	7.06982	7.09267	7.12784	6.29518	7.00504	6.17944	7.42536	6.94263	6.97116	7.32697	6.97328	7.21871	7.34851	7.76068	7.05051	6.86547	7.15623	7.44542	6.69077	7.24949	6.79598	7.39851	7.60774	6.58384
TC01000711.hg.1	9.36869	8.91115	9.08752	8.49508	8.88321	9.25401	8.87643	9.18942	9.335	9.25787	9.34018	9.17695	9.36508	9.26082	9.2615	9.22154	9.70013	9.38211	8.95833	9.22722	9.30166	9.24914	9.48922	8.89345
TC01000712.hg.1	3.59972	3.73679	3.92304	3.87343	3.70072	3.70777	3.43072	3.3843	4.03909	3.75104	3.9624	3.49913	3.49241	3.59637	3.65886	3.7525	3.71496	3.7707	3.42091	3.51325	3.38905	3.49343	3.6888	3.55705
TC01000713.hg.1	3.44974	3.20334	3.33795	4.02191	3.12596	3.80578	3.07636	3.37887	3.09004	3.40129	3.63356	3.2603	3.26091	3.11229	3.13628	3.39936	3.40248	2.98781	3.3017	3.54169	3.34792	3.29061	3.13851	3.73918
TC01000714.hg.1	4.80199	4.68258	4.53146	4.49613	4.84093	4.8913	4.40062	4.34625	4.21714	4.19101	4.41465	4.44032	4.00046	4.07031	4.98244	4.17717	5.15102	4.85692	4.83733	4.56924	4.23097	3.96666	4.11513	4.52765
TC01000715.hg.1	4.48364	4.30211	4.27945	3.91539	3.89899	4.31378	3.93535	4.10731	3.74354	3.85831	3.95904	3.98788	3.98405	3.65802	4.59792	3.57301	4.20995	4.00389	3.80729	3.73455	4.59235	3.4665	3.72974	4.17039
TC01000716.hg.1	3.519	3.50037	3.4923	3.37304	3.33752	3.41698	3.4777	3.20301	3.21237	3.30057	3.42482	3.32929	3.30808	3.33942	3.28262	3.60093	3.46948	3.28127	3.58626	3.47753	3.52507	3.28353	3.60246	3.41339
TC01000717.hg.1	6.9537	6.33486	6.14664	6.32091	6.52437	6.42683	5.64339	5.26802	5.72537	5.94707	5.63532	6.32926	5.9606	5.9716	6.17585	5.72758	5.96386	5.47187	5.8326	5.81394	6.38389	5.33317	5.87406	5.99972
TC01000718.hg.1	3.94795	3.96331	3.95289	4.01024	4.00881	3.95513	3.96508	3.96194	3.95581	3.52113	3.52282	3.90804	3.96234	3.95563	3.92048	3.97605	3.92154	3.86387	3.92558	3.91366	4.23718	3.71964	3.94936	3.91209
TC01000719.hg.1	7.65861	7.62927	7.42114	6.66569	7.59036	7.14105	7.92605	7.72955	7.6598	7.69496	7.67805	7.6403	7.58746	8.14083	7.70059	7.62181	7.96112	7.91682	7.49356	7.57063	7.31949	7.90848	7.92058	7.43963
TC01000720.hg.1	4.72118	4.82182	4.69806	4.30134	4.52449	4.3094	4.89193	4.7328	4.92029	4.96339	4.7852	4.68504	4.64391	5.14158	4.74467	4.61246	4.68514	4.98331	4.41193	4.99752	4.57702	4.96119	5.07249	4.62424
TC01000721.hg.1	6.41984	6.3258	6.18184	5.86545	5.76973	6.06384	6.42389	6.35543	6.50081	6.72103	6.16866	6.87888	6.56828	6.85019	5.9406	5.78564	6.31077	6.61088	6.50994	6.37039	6.15791	6.19183	6.67051	5.98728
TC01000722.hg.1	6.06428	6.40313	6.03848	5.87115	6.21438	6.10121	6.18949	5.95003	6.27125	6.34417	6.09889	6.55581	6.19175	5.99602	6.30818	6.09868	6.15619	6.04316	6.29843	6.24192	6.12273	6.1353	6.08455	6.20973
TC01000723.hg.1	4.08211	4.06923	3.9753	4.09417	3.96684	4.07752	4.00492	4.07315	3.90223	3.87773	3.98186	3.92845	4.05263	3.92458	4.05584	4.10045	3.91212	3.79087	3.96645	3.85979	4.03627	3.8161	3.75678	3.67874
TC01000724.hg.1	4.14661	4.05332	4.07016	4.30219	3.93121	4.04779	3.79159	3.88637	3.78007	3.92318	3.85273	3.70717	3.77814	3.65791	3.86506	3.55933	3.81425	3.79288	4.08156	3.66224	3.83846	3.7715	3.48145	3.56498
TC01000725.hg.1	4.23047	4.26445	4.22741	4.95492	4.63671	4.50389	4.05532	4.26298	4.24013	4.28407	4.28926	4.33164	4.4529	4.19578	4.30926	4.4135	4.10525	4.30443	4.42119	4.55457	4.22332	4.42774	4.21031	4.26232
TC01000726.hg.1	3.10213	3.00971	3.01184	2.87775	2.96544	2.86722	2.92123	3.05277	2.86826	2.9762	2.98761	2.84204	2.8505	2.91684	2.76288	3.03693	3.13852	3.16214	2.91744	3.52827	3.51714	2.89987	2.93427	3.1016
TC01000727.hg.1	5.20998	5.49203	5.2547	5.10315	5.21799	5.25013	5.2035	5.19876	5.23067	5.39819	5.11369	5.28392	5.09511	5.02927	5.01138	4.87023	5.16559	5.34235	5.45465	5.15892	5.11567	5.7912	5.25263	5.42277
TC01000728.hg.1	5.10089	5.08564	5.14993	5.12453	4.97378	5.1152	5.05164	5.1645	5.18051	5.2294	5.17373	5.21976	5.167	5.15916	5.17296	5.19103	5.21313	5.23464	5.21129	5.09541	5.17504	5.12543	5.28508	5.19307
TC01000729.hg.1	5.63363	5.62386	5.36074	5.62889	5.77692	5.45883	5.29174	5.27995	5.51885	6.17884	5.52785	5.26314	5.41133	5.2122	5.09394	5.93675	5.5301	5.67359	5.94668	5.63522	5.43593	5.29576	5.73974	5.89772
TC01000730.hg.1	7.21249	6.90574	7.11534	6.82776	7.53985	7.24281	7.10717	7.24161	7.43643	7.15367	6.76556	7.05893	6.66413	7.20172	6.92699	7.19755	7.55785	7.58631	7.02892	7.18637	6.94071	7.08889	6.86308	7.54102
TC01000731.hg.1	5.26868	4.76009	5.0698	4.96135	4.8505	5.41446	5.00755	4.62077	5.33253	4.58445	4.78347	4.55345	4.08521	4.84009	4.96991	5.55964	5.04382	4.12641	4.77751	4.73253	4.9801	5.52048	4.8573	5.0563
TC01000732.hg.1	3.76402	4.0228	3.50995	4.19701	4.30678	4.07349	3.94472	3.79075	3.49303	3.74488	4.10718	3.47481	3.89986	3.48379	3.48499	3.70838	3.53397	4.4837	4.08406	4.24315	4.51397	3.7308	3.69282	3.42136
TC01000733.hg.1	6.51228	6.72055	6.77106	6.06808	6.51307	6.65264	6.9798	6.9628	6.59168	6.97914	6.18901	6.94591	6.65451	6.78219	6.45551	6.26418	6.46404	6.56945	6.34877	6.92804	6.78962	6.42834	6.39453	6.53483
TC01000734.hg.1	4.56388	4.45434	4.47852	4.84032	4.31969	4.61749	4.60325	4.36771	4.51146	4.35135	4.50695	4.28338	4.21324	4.22157	4.35053	4.69984	4.46266	4.29843	4.49108	4.70765	4.5611	4.08033	4.6312	4.71283
TC01000735.hg.1	3.83758	3.38768	3.60623	3.91348	3.8036	3.89257	3.42308	3.68551	4.1958	3.91329	4.19921	3.63962	3.54988	3.63409	3.83117	3.84761	3.47821	3.59848	4.28137	4.17341	3.67369	4.04079	3.67764	3.75044
TC01000736.hg.1	4.40849	4.23045	4.40805	4.37015	4.26154	4.33932	3.90486	4.37099	4.4119	4.37315	4.12478	4.16101	4.05712	4.1002	4.32029	4.31945	4.21509	4.33128	4.29908	4.43578	4.21594	4.32388	4.48126	4.4375
TC01000737.hg.1	3.88044	3.78339	3.50728	3.77608	3.66595	3.82297	3.40099	3.79293	3.79457	3.48268	3.90706	3.84356	3.56756	3.52779	3.89529	3.8411	4.0083	3.89894	4.46296	4.38422	3.94136	3.35886	3.1884	3.35738
TC01000738.hg.1	9.47794	9.33407	9.41503	8.75081	9.34477	8.12886	9.32085	9.41877	9.70517	9.51996	8.92605	9.74795	9.23951	10.2694	9.41972	9.12659	9.18429	9.77261	9.04268	9.57405	8.76817	9.57905	9.80818	8.71197
TC01000739.hg.1	5.1085	4.8549	4.98651	4.89181	5.09302	4.81726	4.77972	4.5745	4.60417	4.98973	4.87423	5.01674	5.30691	5.06022	5.23541	5.43184	5.38341	5.63657	4.80041	5.0995	4.90228	5.24516	5.20234	4.98789
TC01000740.hg.1	3.84714	3.55779	3.9152	3.8495	3.82975	3.56314	3.47837	3.53161	3.58246	3.72946	3.36634	3.15953	3.54345	3.52461	3.59632	3.74863	3.65649	3.67978	4.06698	3.65052	3.60881	3.34402	3.7667	4.00077
TC01000741.hg.1	6.40338	6.13781	5.64284	5.75944	5.78196	5.93533	6.3162	5.64441	6.09373	6.33396	5.50194	5.5535	6.1484	6.04287	5.87067	6.42742	6.00733	5.74318	5.80183	5.94247	5.79129	6.08999	5.53513	6.25272
TC01000742.hg.1	5.63926	5.5024	5.25988	5.6283	6.31369	5.6897	5.61742	5.30703	5.84556	5.45828	5.61876	5.4132	5.29949	5.36307	5.49885	5.02125	5.04621	6.48953	6.20543	5.43874	6.10952	5.15574	5.15429	5.62263
TC01000743.hg.1	9.31864	9.14336	9.15874	9.05677	9.1262	9.13655	9.05069	9.27928	9.14355	8.95209	9.12721	9.10592	9.13359	9.14464	9.13677	9.148	9.10296	9.07226	9.09003	9.08372	9.15506	9.14336	9.13709	9.1262
TC01000744.hg.1	5.54401	5.49026	5.28679	5.60632	5.68564	6.68347	5.98674	5.73805	5.71635	6.43697	6.57344	6.39517	5.9201	5.5343	5.97505	5.79231	5.95959	6.0737	6.70517	5.65293	6.67154	5.87944	5.68172	6.52891
TC01000745.hg.1	6.19346	6.14553	6.0685	6.42742	6.07661	6.28624	6.34571	6.06668	6.19844	6.58677	6.03434	6.28323	6.19821	6.12242	6.07111	6.64428	6.64322	6.34977	6.72512	6.31031	6.28986	6.05268	6.17048	6.47131
TC01000746.hg.1	4.30572	4.23664	3.97354	4.07925	4.32617	4.11569	4.03588	4.05125	4.05323	4.23265	4.07409	4.08446	4.1221	3.99217	4.15183	4.0709	4.00785	4.18052	4.03759	4.2532	4.05582	3.94579	3.92865	4.16259
TC01000748.hg.1	3.86255	3.4144	3.88601	4.59246	3.899	3.58887	3.53564	3.9284	3.60333	3.35565	3.6744	3.76773	3.41354	3.29645	3.47767	3.71975	3.77888	3.68753	3.33077	3.94063	3.46689	3.44416	3.38286	3.63411
TC01000749.hg.1	3.51672	3.5667	3.59464	3.83084	3.46379	3.4271	3.44648	3.45314	3.5187	3.38694	3.33435	3.04268	3.49511	3.18403	3.56609	3.04231	3.51112	3.46397	3.50873	3.48551	3.5061	3.49564	3.38033	3.47858
TC01000750.hg.1	3.71867	3.59627	4.02771	4.01462	3.62008	3.74818	3.41801	3.5991	3.73973	3.50345	3.4798	3.85604	3.54849	3.49506	3.68583	3.62529	4.03953	3.73878	3.86387	4.01686	3.49065	3.54752	3.66961	3.88693
TC01000751.hg.1	4.22995	3.61282	3.693	4.4428	3.77402	3.96734	4.00565	3.87042	4.24332	4.05913	4.31357	3.37938	3.72639	3.84627	4.13847	4.37937	4.41749	4.28282	4.20115	4.74979	4.5338	3.9302	4.20779	4.50564
TC01000752.hg.1	3.91355	4.01189	3.73859	4.1449	3.82494	3.99496	3.82891	3.87235	3.81205	4.03227	4.02644	3.93183	3.87462	3.68766	3.86621	3.82688	3.85046	4.47419	4.00387	3.96006	4.29451	4.05443	3.85858	3.79091
TC01000753.hg.1	5.03484	4.52989	4.69611	4.31877	4.44761	4.61551	4.57342	4.33319	4.19226	4.57224	4.53865	4.23709	4.49771	4.42033	4.48376	4.6135	4.33689	4.37755	4.5699	4.47484	4.42587	4.21788	5.00914	4.37101
TC01000754.hg.1	4.44945	4.14222	4.19448	5.0591	4.53013	4.40048	4.2227	4.2007	4.09928	4.25309	3.63873	4.21846	3.86615	3.93354	4.76952	4.53352	4.19102	4.27063	4.59049	3.88093	3.94302	3.96554	5.06037	4.07712
TC01000755.hg.1	10.4719	10.3096	10.5191	9.29383	10.1273	9.92997	10.8214	10.5183	10.0567	9.99185	10.6857	9.87738	10.5707	10.841	10.1497	10.2638	10.4796	10.3226	9.71723	10.1392	9.98758	10.9629	10.5893	10.0087
TC01000756.hg.1	5.72872	5.92872	5.759	5.80232	5.99649	5.70169	5.75433	5.66477	5.82868	5.42548	6.03281	5.53135	5.92201	5.79968	5.75296	6.09049	5.63335	5.86399	5.68583	6.19223	5.95356	5.98305	5.79425	6.38138
TC01000757.hg.1	4.6293	4.5952	4.54721	4.50304	4.62504	4.6013	4.39517	4.40294	4.80604	4.6755	4.71096	4.25104	4.42195	4.41321	4.57317	4.84472	4.85753	4.77632	4.8057	4.69577	4.58948	4.67659	4.5287	4.68284
TC01000758.hg.1	3.77775	3.82704	4.09919	3.66825	3.76666	3.86169	3.68113	3.69089	3.92512	3.66479	3.72146	3.58321	3.64861	3.77036	3.87191	3.73916	4.12882	3.97512	3.7349	3.81054	3.96183	3.77558	3.75776	3.87032
TC01000759.hg.1	5.89619	5.9853	6.19842	5.65167	6.08795	5.69572	5.68078	5.70253	5.32626	5.5336	5.63992	5.54623	6.05284	5.70535	5.68831	5.72082	5.497	6.1924	5.06789	5.78688	5.59992	5.70189	5.48794	5.16968
TC01000760.hg.1	3.78151	3.85259	3.89899	4.18135	3.72823	3.83765	3.69731	3.82723	3.84208	3.97966	3.58557	3.45262	3.69483	3.57822	3.81852	3.68189	3.73412	3.85974	4.5127	3.80285	4.17161	3.84087	3.77894	3.90867
TC01000761.hg.1	3.92894	3.78745	3.95152	4.19565	3.88906	4.02603	3.81726	4.00512	4.12861	4.17368	3.98989	3.84954	3.90856	3.81826	3.97092	4.04094	4.13291	4.17667	4.01456	4.04753	3.97407	3.9716	4.05061	3.95974
TC01000762.hg.1	3.71273	3.88092	4.0395	4.27706	4.19959	3.89932	3.41623	4.31296	4.96964	4.4712	3.64687	3.91578	4.26247	3.93526	3.68289	3.70269	5.22459	4.5297	3.59866	3.98651	4.40542	4.90738	4.25044	4.50775
TC01000763.hg.1	4.8548	5.04734	4.77205	5.47662	4.78005	4.81746	5.15646	4.93923	5.07918	4.93755	4.56874	5.11804	4.94582	5.1114	5.36751	4.81094	5.39215	4.93594	4.43622	5.48358	5.20971	4.55532	5.232	4.72939
TC01000764.hg.1	3.28681	3.5597	3.50795	3.56013	3.84117	3.54821	3.64497	3.8078	3.42254	3.17776	3.52108	3.61481	3.48331	3.69442	3.27124	3.99968	4.06552	4.29438	3.39694	3.89532	4.08857	2.92407	3.51072	4.20167
TC01000765.hg.1	3.41601	3.72685	3.78383	4.18382	3.47864	3.76872	3.49641	3.64223	3.55042	3.51743	3.76337	3.41252	3.58387	3.67574	3.74421	3.63185	3.86121	3.77757	3.5899	3.79193	4.13467	3.24621	3.60064	3.8222
TC01000766.hg.1	3.70011	3.65499	3.74908	4.1833	3.56277	3.85014	3.43827	3.52195	3.65208	3.83135	3.5618	3.76318	3.54965	3.56783	3.62829	3.4069	3.71717	3.67123	3.57524	3.53578	3.60654	3.66629	3.67128	3.54913
TC01000767.hg.1	3.78003	4.12799	4.42934	4.39665	4.3353	3.7893	3.64134	3.87784	3.6195	3.66192	3.87385	3.56574	3.65114	3.68952	4.03201	3.69554	3.73215	3.74313	4.22342	3.98721	3.9838	3.47903	3.57893	3.50555
TC01000768.hg.1	3.6013	3.379	3.259	4.1943	3.18989	3.84409	3.30354	3.39758	3.54123	3.45304	3.76103	3.33845	3.18805	3.47902	3.26493	3.46425	3.53724	3.98376	3.43689	3.62776	3.83887	3.63441	3.53165	4.16294
TC01000769.hg.1	4.65932	4.40212	4.5086	4.62152	4.77326	4.43634	4.82516	4.60973	4.80257	4.55269	4.59969	4.63075	4.59146	4.83862	4.79872	4.62949	4.74751	4.54657	4.56509	4.67638	4.62838	4.47937	4.79639	4.51652
TC01000770.hg.1	4.04152	3.74571	3.82837	3.79759	3.412	3.90891	3.60561	3.60108	3.38681	3.61675	3.37274	3.57887	3.26051	3.29268	4.34938	3.8236	3.77499	3.64667	3.56271	3.90594	3.93207	3.66247	3.76951	3.9201
TC01000771.hg.1	3.42712	3.35176	3.52328	3.62529	3.65634	3.43912	3.12405	3.33392	3.35847	3.32592	3.12465	3.34152	3.27465	3.0598	3.3755	3.54312	3.56326	3.34596	3.48868	3.6088	3.39355	3.39849	3.2479	2.92179
TC01000772.hg.1	5.73584	5.71714	6.02712	5.20396	5.47647	5.16186	6.28091	5.6316	5.93958	5.7118	5.96902	5.71563	6.01566	6.44593	5.63403	6.03153	5.54038	6.12375	5.15733	5.84057	5.60691	6.23894	6.05093	5.55554
TC01000773.hg.1	3.59333	3.74927	3.43573	4.19948	3.15939	3.49003	3.60575	3.67798	3.37251	3.04071	3.48179	3.35493	3.30832	3.26927	3.70723	3.24321	3.44942	3.48619	3.60091	3.57981	3.5662	3.40537	3.21941	3.42191
TC01000774.hg.1	3.97835	3.98571	3.99435	4.00643	3.81754	4.05729	3.80113	3.80489	3.98493	3.87163	3.83203	3.86809	3.71824	3.83285	3.95188	3.77394	3.97632	3.82658	3.92331	3.93874	4.08753	3.75389	4.0269	3.87789
TC01000775.hg.1	5.31362	5.497	5.46866	5.17928	5.6195	6.45745	5.7783	6.51679	6.06658	6.08413	5.94808	6.40298	5.89244	5.89083	6.2833	5.95045	6.05181	6.08718	5.98986	6.29164	5.89942	5.63199	5.93224	6.44573
TC01000776.hg.1	6.82631	6.98288	7.04867	6.29024	6.62936	6.25871	7.22885	6.79929	6.87754	6.89367	7.06562	6.74798	6.42494	7.47778	6.72745	6.93806	6.96116	7.24576	6.61185	6.80186	6.37313	7.36777	7.18965	6.29316
TC01000777.hg.1	8.1273	8.35886	8.10873	6.73506	7.74726	7.39447	8.38061	7.88826	7.88032	7.74368	8.33142	7.9558	8.38864	8.60396	8.1644	8.00761	8.34978	8.30884	7.51621	7.92382	7.7602	8.76018	8.65276	7.75758
TC01000778.hg.1	3.86024	3.92634	3.90795	4.07136	4.00845	3.88459	3.90965	3.8234	3.71298	3.75052	4.06134	3.75918	3.81065	3.69121	3.84707	3.73097	4.08091	3.9275	3.88274	3.79439	4.10206	3.84807	3.92145	3.97677
TC01000779.hg.1	3.93053	3.93629	3.61635	4.09213	4.05588	3.87241	3.49223	3.62218	4.43876	3.97874	4.19529	3.96423	4.03391	3.94523	3.68567	4.19118	3.91941	4.77001	4.3604	3.75678	4.32999	3.86008	3.80057	4.04805
TC01000780.hg.1	4.12997	4.1017	4.00269	3.63859	4.17884	4.02608	4.48056	4.24304	4.30126	4.06732	4.05068	3.79818	4.08248	3.73988	3.94821	4.05852	4.4384	4.24251	3.97083	4.1211	3.51066	3.84764	3.96663	4.24585
TC01000781.hg.1	5.74293	5.84445	5.50806	7.08111	5.96852	5.60096	5.60345	5.22936	5.92621	5.9908	5.09333	6.94065	5.57991	5.67769	5.51259	5.27929	5.41129	5.75691	5.27034	5.64233	5.48878	5.40098	5.45407	5.3072
TC01000782.hg.1	5.90087	6.16839	5.5182	5.9496	7.03268	6.2613	5.85286	5.98802	5.82945	6.52505	6.02836	5.25036	6.16108	5.58302	5.74158	5.94568	5.50123	6.22161	6.03611	6.49153	5.91879	5.46513	5.87646	6.04259
TC01000783.hg.1	3.95054	4.05557	3.94826	4.13777	4.12268	3.98713	4.10037	3.90983	3.85779	3.81538	3.69073	4.02914	3.84331	3.62795	3.92025	4.04459	3.80208	3.97246	3.7559	3.95481	3.94675	3.9118	3.95117	3.88739
TC01000784.hg.1	3.58224	3.23267	3.69068	3.75132	3.47153	3.799	3.30233	3.71182	3.48322	3.32167	3.64085	3.36431	3.50382	3.3232	3.56315	3.6725	3.68605	3.89031	3.73435	3.72678	3.62326	3.71078	3.76903	3.50557
TC01000785.hg.1	5.76222	6.0985	5.99891	6.05438	6.13624	6.32428	5.93404	5.77595	6.53943	6.01211	6.96989	5.37714	7.09993	5.88805	5.96836	6.51812	5.54886	6.29249	5.73365	6.57773	6.53003	6.80372	6.17762	5.39701
TC01000786.hg.1	8.94721	8.92963	9.00926	7.24873	8.90278	8.55897	8.32869	8.65883	8.21119	8.0814	8.16705	8.84936	8.48203	8.11199	8.78197	7.89011	7.82531	8.33096	8.49267	8.25515	8.30611	8.10816	7.75396	8.00928
TC01000787.hg.1	6.34549	7.03719	7.23341	6.37821	6.19977	6.00256	6.00611	5.85724	6.06018	6.01535	5.86947	5.89731	5.46202	6.03632	6.4146	5.88622	6.17666	6.3555	5.9938	5.7791	6.32092	5.92363	6.36445	5.86913
TC01000788.hg.1	7.921	7.84701	7.95269	7.06198	7.57082	6.95528	8.03936	7.75867	7.95758	7.74223	7.77956	7.48697	7.7615	8.29968	7.67726	7.90863	7.83614	8.12263	7.56066	7.88613	7.43035	8.40198	7.91767	7.42
TC01000789.hg.1	5.3146	5.15913	5.02377	5.79904	5.01605	5.28206	5.09151	5.0421	5.29123	5.91467	4.98883	5.23726	5.29083	5.0587	5.16887	5.21924	5.25493	5.41506	5.1501	5.10632	5.14324	4.96662	5.13898	5.27034
TC01000791.hg.1	3.85225	4.0249	4.07404	3.98975	4.02677	4.00767	3.9788	4.20169	3.76247	3.87136	3.83049	3.81887	3.83215	3.92991	4.00481	3.98487	4.40055	4.43589	4.13606	4.07981	4.20531	3.66668	3.95454	3.83578
TC01000792.hg.1	3.60844	3.48841	3.3742	3.52957	3.54713	3.53092	3.4112	3.5501	3.41178	3.51084	3.50085	3.62038	3.49846	3.43938	3.54567	3.40781	3.46379	3.5684	3.63126	3.67114	3.48481	3.49105	3.60511	3.77951
TC01000793.hg.1	7.55715	7.76933	7.4269	6.97942	7.66732	7.98958	6.86548	6.92315	7.31585	6.86592	7.05338	7.02308	7.41411	6.7897	7.38558	6.6952	7.88858	7.56502	7.55356	7.48048	7.41128	7.34383	7.56506	7.95002
TC01000794.hg.1	7.20329	10.3827	6.56682	5.49125	7.89544	8.14733	7.94299	9.95648	12.8974	7.79861	6.49846	6.1342	8.07541	8.0991	15.6866	6.75808	7.19574	6.29316	8.75789	7.5705	9.72653	6.68119	8.37446	10.0685
TC01000795.hg.1	7.85561	10.6932	6.92008	6.72855	7.96841	8.81893	8.52257	9.70696	12.2459	8.09104	6.55258	6.84542	8.73817	8.17442	14.4451	7.20842	8.00141	6.72677	9.0051	7.76829	9.76873	7.25075	8.40526	10.2909
TC01000796.hg.1	5.38841	4.91922	4.48689	4.4939	5.16976	4.60873	4.96943	4.71201	4.45189	5.01982	5.44897	5.02134	4.55468	4.84072	5.1013	4.57985	4.71809	5.19568	4.95798	4.63366	4.60434	5.09444	4.87666	5.01345
TC01000797.hg.1	5.82776	5.27533	5.38673	5.17971	5.13668	4.99992	4.83526	5.14512	5.14597	5.28517	5.36355	5.19637	5.09967	5.1135	5.11876	4.7672	5.35649	4.99576	5.73113	5.06857	5.65096	4.90799	5.22659	5.49088
TC01000798.hg.1	4.58694	4.25807	4.26277	4.26824	4.09716	4.26353	4.50659	4.23505	4.24166	4.16254	4.03071	4.11877	4.51151	4.23772	4.38367	4.55703	4.30243	4.20198	4.26588	4.45784	4.51553	5.08493	4.27545	4.23507
TC01000799.hg.1	4.76811	4.93496	3.99379	4.36115	4.46824	4.28699	4.3933	4.47314	4.2149	4.70126	4.39786	4.19872	4.15006	3.99891	4.50272	4.00512	4.22178	4.79251	4.76515	4.49029	4.27992	4.09822	4.39213	4.49985
TC01000800.hg.1	3.99151	3.74815	3.94707	4.01403	3.87229	3.84377	3.67521	3.82769	3.69946	3.81288	3.80448	3.76861	3.66089	3.66236	3.86362	3.74764	4.04894	3.89289	3.83225	3.90489	3.91619	3.74952	3.83522	3.74107
TC01000801.hg.1	7.03486	7.47055	7.3467	7.47476	7.41359	7.84327	7.78692	8.07837	7.01962	7.33049	7.34321	7.53413	7.23083	6.84364	7.48638	7.47859	7.03088	7.53421	7.46068	7.08452	7.62525	7.35305	7.39734	7.7542
TC01000802.hg.1	3.59588	4.32914	4.80195	4.2979	3.84271	4.13988	3.56886	3.60953	3.9634	3.83108	4.58671	4.52512	4.05785	3.68693	3.76091	3.87016	4.04178	3.84838	4.50932	4.36777	4.16334	4.11969	3.9862	4.43833
TC01000803.hg.1	4.02684	3.94273	3.92669	3.95699	3.81841	4.08498	3.94403	3.69721	4.10413	4.05457	3.77764	3.581	3.60798	3.99516	3.81413	3.6778	3.93865	4.04682	4.05607	4.03111	3.7976	3.95399	3.83891	3.67341
TC01000804.hg.1	3.96764	4.10079	4.15181	3.92988	3.92258	4.13146	3.95401	4.1684	3.85257	4.03047	3.82073	4.07614	3.79312	3.85821	3.79862	3.62192	4.17164	4.24327	3.85926	4.26433	4.07959	3.91594	3.97326	4.3487
TC01000805.hg.1	4.06598	3.6564	3.93468	3.94191	3.77046	4.3502	3.74704	4.92356	4.25764	4.34858	4.04311	4.40116	3.86059	3.68908	4.23578	4.36646	4.15555	4.52003	4.62122	4.0095	4.84119	4.12568	4.35679	3.81359
TC01000806.hg.1	16.0861	16.2866	15.9111	14.3003	16.017	15.9288	15.9079	15.9048	15.8987	15.9048	15.8887	15.8989	15.9038	15.9044	15.8912	15.8922	15.8644	15.8165	15.8515	15.8279	15.7959	15.9048	15.8922	15.8876
TC01000807.hg.1	17.4137	16.5982	16.3068	15.1226	17.8877	17.8788	17.4408	16.5797	16.9984	17.2688	17.7273	17.5419	18.0916	17.7224	17.5319	17.4372	17.8451	17.9924	17.3989	17.6749	17.8198	17.3365	17.6753	17.5045
TC01000808.hg.1	9.14668	8.80872	9.08739	8.00377	8.93266	7.68732	9.43295	8.79855	9.57968	8.80284	9.23721	8.49314	8.77216	10.3294	8.99677	8.92354	8.92534	9.76977	8.34223	8.97949	8.01566	9.86834	9.19788	8.35169
TC01000809.hg.1	4.47685	4.7069	4.8131	5.60835	4.76108	4.80626	4.67126	5.32421	4.53609	5.52396	4.77878	5.05749	4.41013	5.1079	4.67805	4.174	4.75719	4.52661	4.519	4.53519	4.15283	4.58711	4.94796	4.87252
TC01000810.hg.1	4.15882	4.09306	4.2661	4.31972	3.96929	4.16828	3.74247	4.05992	4.09696	4.06842	4.09089	3.81833	3.83954	3.76896	4.06053	4.174	3.89839	4.12279	4.30386	4.07512	4.0874	3.88786	4.05838	4.03155
TC01000811.hg.1	3.92812	3.75053	4.04508	4.22354	4.03054	4.28669	3.57498	4.00928	3.91256	3.9309	3.76899	3.86366	3.77935	3.69737	3.92175	3.90411	4.10496	4.13933	3.87722	4.18924	3.73671	3.88657	3.67605	4.10199
TC01000812.hg.1	8.20935	7.67371	7.75169	7.16411	7.49004	6.97262	8.46108	7.90876	8.16026	8.0324	8.1194	7.97902	7.79821	8.95425	7.93799	8.16213	7.92153	8.38358	7.18829	7.52953	7.40974	8.30489	8.57183	7.52026
TC01000813.hg.1	5.16298	4.99851	5.0708	4.67088	4.66729	4.90113	4.65975	4.88556	4.80541	5.20083	4.64571	4.89281	4.54047	4.55492	4.91623	4.70195	4.82365	5.00422	4.8791	5.20749	5.12326	4.59864	5.0637	4.70987
TC01000814.hg.1	4.50834	4.28922	4.26216	4.4312	4.38788	4.19301	4.54929	4.55141	4.81962	3.98196	4.15948	4.45281	4.00474	5.13746	5.24871	4.27359	4.44888	4.14446	5.44867	4.22364	4.20217	4.4459	4.07183	4.45325
TC01000815.hg.1	4.6214	5.37717	4.5191	4.89401	4.82294	4.6267	4.33227	4.97789	4.13165	4.59652	4.56836	4.37676	4.24732	4.67304	4.58996	4.35208	4.03861	4.84306	3.9835	4.5815	4.50751	4.7009	4.51015	4.26083
TC01000816.hg.1	3.32206	3.7952	3.44226	4.18013	4.08863	3.61823	4.01052	3.44359	3.75555	3.29796	3.59867	3.75554	3.38524	3.42658	3.27966	3.05499	3.66074	3.87381	3.57126	3.59741	3.90772	3.40645	3.63536	3.76232
TC01000817.hg.1	4.67983	4.40968	4.35729	4.42521	4.19677	4.23749	4.41073	4.55793	4.52908	4.28304	4.4104	4.23053	4.71537	4.29373	4.33677	4.44958	4.19244	4.41674	4.3763	4.57218	4.34864	4.77352	4.30457	4.27646
TC01000818.hg.1	4.10014	4.14498	3.98156	4.29611	4.17082	4.05802	3.9438	3.97737	3.85673	4.06906	3.99704	4.06669	4.07422	4.09298	4.05152	3.88824	4.04238	4.13041	4.09746	4.11852	4.00435	4.0633	3.96147	4.06935
TC01000819.hg.1	4.58352	4.28266	4.40294	3.97344	5.60557	4.29259	4.80542	4.39217	4.09554	4.09043	5.78391	6.25726	4.6882	4.01252	5.37287	3.67471	4.5884	4.40048	5.58006	4.44639	4.0477	4.72168	5.20001	5.30644
TC01000820.hg.1	4.08129	3.89706	3.884	3.82435	3.72693	3.87385	3.68911	3.80548	3.67813	3.85447	3.74116	3.73373	3.53469	3.72255	4.18082	3.93116	3.46277	3.95581	4.04877	3.69807	3.69024	3.73421	4.15389	3.56509
TC01000821.hg.1	3.96601	3.70188	3.73286	4.10165	3.81852	3.78745	3.60614	3.7588	3.71036	3.78385	3.84004	3.87088	3.62595	3.59322	3.89983	3.73143	3.67299	3.89012	3.63602	4.01966	3.89703	3.64758	3.65324	3.69566
TC01000822.hg.1	3.96308	4.19236	4.02891	4.23649	3.97614	4.26234	3.75924	4.1379	4.02641	3.86802	3.84802	3.82693	3.89976	3.8236	3.99814	3.94234	4.06579	4.02693	4.02076	4.13451	4.13545	3.92922	4.02806	4.17331
TC01000823.hg.1	3.63461	3.77769	3.6571	3.82471	3.70239	3.73199	3.52046	3.74018	3.77889	3.58242	3.58088	3.73409	3.53302	3.42071	3.75898	3.70822	3.76318	3.75127	3.86833	3.70657	3.64394	3.55856	3.66092	3.59828
TC01000824.hg.1	8.57298	8.72133	8.48824	7.66039	9.30659	8.7543	8.49077	8.47315	8.47364	7.85299	8.78304	8.50915	8.40819	8.37548	8.59362	8.24087	7.90447	8.26974	8.36207	8.42328	8.37855	8.43188	8.41929	8.37445
TC01000825.hg.1	3.74167	3.82732	3.60985	4.06503	3.69746	3.79308	3.6906	3.76147	3.73799	3.7181	3.79586	3.69793	3.74445	3.67333	3.78906	3.54019	3.56204	3.90949	3.90467	3.85014	3.78177	3.62609	3.67513	3.51545
TC01000826.hg.1	10.0594	9.76894	9.6186	9.09777	9.40827	9.41108	10.3586	9.54229	9.8911	10.1142	9.20443	10.9037	10.0056	10.1903	10.1969	8.61615	9.6491	9.65496	9.88537	9.36261	9.38937	9.54402	9.56442	9.10827
TC01000827.hg.1	4.84703	4.95184	4.74842	4.81986	4.88575	4.92706	4.78814	4.91112	4.88375	4.91558	4.73905	4.88493	5.08828	4.87445	4.86057	4.76479	4.88961	5.00767	4.74409	4.90207	4.85346	4.79579	4.84361	4.81347
TC01000828.hg.1	4.8641	4.16877	4.86588	4.51495	5.01789	4.1028	4.71473	5.02658	4.53237	4.05783	4.53505	4.7034	4.314	3.95618	3.97272	5.05464	4.40209	3.9873	4.75363	4.30425	5.43858	4.06843	4.82232	4.78082
TC01000829.hg.1	4.69415	3.99065	3.97808	5.36301	4.16742	5.154	3.90934	5.80102	4.0843	5.08942	4.98854	4.90076	4.95718	4.69787	4.8637	3.94217	5.07541	5.31626	4.69376	4.23512	4.89724	4.71279	4.88272	5.65935
TC01000830.hg.1	6.33746	6.41887	6.06807	6.11645	6.30701	6.38837	6.55745	6.2105	6.26951	6.51852	6.17577	6.50069	6.25714	6.20415	6.35507	5.94504	6.40188	6.58716	6.42474	6.1378	6.30033	6.3183	6.22233	6.30197
TC01000831.hg.1	11.5863	11.5688	11.9716	11.0096	11.5254	10.278	11.7338	11.9505	11.9623	12.0124	10.6095	12.4659	11.6642	12.3622	11.777	10.7448	11.1429	11.9825	11.0323	11.6668	10.7282	11.1282	12.3482	10.5489
TC01000832.hg.1	11.9003	11.1395	11.6776	10.5027	11.3868	12.3861	11.586	12.1033	11.6125	11.8925	11.092	11.7775	11.7499	12.0326	11.4475	11.0035	11.6259	11.4933	11.8092	11.3994	11.9683	11.374	11.8881	11.2591
TC01000833.hg.1	4.89448	4.51958	4.51832	4.96031	4.64158	5.28324	5.03684	4.95401	5.21189	5.03949	4.80283	4.73724	4.93537	5.30268	4.94627	4.71485	4.95235	4.96232	5.08858	5.10892	4.60675	4.87704	4.6155	5.23841
TC01000834.hg.1	5.82196	6.57401	5.38782	5.28321	5.14661	6.68386	6.1592	6.37932	5.85454	5.87042	6.10868	4.69615	5.01115	4.90522	6.14443	5.33579	5.99838	6.76003	6.88001	6.13991	8.17913	5.63714	4.72001	6.104
TC01000835.hg.1	4.5498	4.81173	4.1612	4.02027	3.82824	4.84889	4.50057	4.6433	4.65315	4.64659	4.29975	3.99969	4.1979	4.3164	4.48871	4.12148	4.44024	4.22081	4.51866	4.39062	5.60161	4.21919	3.91051	4.48212
TC01000836.hg.1	5.89637	6.60482	5.56152	4.93741	5.35497	7.16861	6.21473	6.93735	7.01706	6.32867	5.82228	5.50328	6.0894	6.64845	7.03571	5.2194	6.17962	5.48816	5.77296	5.92497	6.89292	5.56944	5.56944	6.25178
TC01000837.hg.1	8.33208	8.31383	8.4637	8.19284	9.13268	8.72702	8.78857	8.00918	8.18441	8.30868	8.21099	8.70139	8.2213	8.67905	8.28375	8.43814	8.70336	8.12582	8.42066	8.76203	8.1817	8.66359	8.55428	8.73046
TC01000838.hg.1	5.64351	5.99034	5.39813	5.30415	5.87948	4.72657	5.96015	5.91284	5.81981	4.99436	6.0872	5.44203	5.66102	5.85911	5.90144	6.06709	5.67594	6.63064	5.90644	6.06856	5.36961	6.03855	5.89839	5.31379
TC01000839.hg.1	7.18149	7.31401	6.72384	6.68596	7.68153	6.97375	7.4268	7.21261	7.02654	6.68169	7.51827	6.7663	7.1289	7.36674	7.20399	7.75594	7.31057	7.24979	7.02946	7.18801	7.3289	7.65402	6.8122	6.82957
TC01000840.hg.1	5.31814	5.21779	4.27635	4.41711	4.96845	4.68063	5.33285	5.08036	4.45507	3.98542	5.02272	4.84963	5.42626	4.44534	4.85536	4.57592	4.66559	4.11323	4.74476	5.25948	4.56212	5.23133	4.98058	4.79127
TC01000841.hg.1	7.4066	7.42315	7.19037	6.43892	7.12954	7.07658	7.25042	7.34267	6.92744	7.05227	7.29562	7.3069	7.37658	7.1701	7.65712	7.22099	7.34204	7.19534	7.01467	7.11943	7.28199	7.35625	7.92091	7.31287
TC01000842.hg.1	7.05311	6.8977	6.90872	5.99317	6.9638	6.6127	7.31227	6.81432	7.02246	7.08721	7.07847	6.91075	7.08426	7.47027	7.05667	6.95923	7.06391	7.15051	6.78906	6.8224	6.73519	7.14308	7.60946	6.78309
TC01000843.hg.1	3.26583	3.04277	3.17498	3.90673	3.07357	3.34273	3.178	3.71753	3.5017	3.3379	3.70015	3.2638	3.50377	3.71122	3.60033	3.39953	3.37967	3.68558	3.55987	3.33625	3.32867	3.6193	3.45004	3.47403
TC01000844.hg.1	4.54426	4.1698	4.50119	5.01576	4.48295	4.22162	4.29725	4.30981	4.33028	3.99925	4.20692	4.12323	4.02139	4.3438	4.35646	4.12385	3.85534	4.32314	4.18517	4.22464	4.3213	4.14333	3.87675	4.47332
TC01000845.hg.1	6.83258	6.83848	6.56089	6.88098	7.05635	6.99352	6.79113	6.62998	6.54404	6.34918	6.25871	6.85224	6.84697	6.65408	6.83437	6.73349	6.78843	6.78498	6.7962	6.77108	6.79462	6.69769	6.5617	7.44471
TC01000846.hg.1	5.53321	5.37601	5.46861	5.1682	5.47924	5.08033	6.00736	5.52324	5.65612	5.65192	5.62296	4.97507	5.38858	6.31934	5.72836	5.85793	5.8489	5.681	5.4507	5.4242	5.38659	5.62534	5.66231	5.37126
TC01000847.hg.1	3.83547	4.13299	4.04539	4.10076	3.47321	3.71672	3.79065	4.08093	3.81333	4.25813	3.70744	3.85874	3.91563	3.96245	4.18227	4.03839	4.17738	4.06062	4.18567	3.89371	4.12614	3.86102	4.23911	3.75339
TC01000848.hg.1	4.13219	4.03588	4.01488	4.29076	4.08698	4.18997	3.97738	3.98059	4.10481	4.17286	4.01844	4.07232	4.00942	3.97521	4.0617	4.09239	4.05173	4.23276	4.16087	4.20811	4.15117	3.89495	4.02244	4.13162
TC01000849.hg.1	4.65378	4.24783	4.02007	4.11718	4.60671	3.92495	4.22275	4.27334	4.55408	4.37307	4.06212	4.09599	3.98623	4.25851	4.08036	4.32643	4.29052	4.26022	4.29536	3.98593	4.49191	4.29199	3.89931	4.07176
TC01000850.hg.1	5.10312	5.2264	5.40159	5.06377	5.09544	5.06884	5.47549	5.24818	5.26553	5.14355	5.22038	4.97774	5.39431	5.24554	5.37887	5.51153	5.15865	5.9567	5.06912	5.29616	5.39434	5.47991	5.03305	5.04104
TC01000851.hg.1	4.73544	4.59102	4.55791	5.10522	4.56299	4.3473	5.19409	4.60793	4.68103	4.84915	4.81253	4.8097	5.06541	4.91578	4.82683	4.86908	4.56139	4.97671	4.6077	4.38447	4.95265	5.25993	4.80758	4.4932
TC01000852.hg.1	3.56144	3.76184	3.90339	3.69383	3.74112	3.87116	3.44578	3.90555	3.60968	3.63531	3.57458	3.75602	3.48634	3.63237	3.55764	3.69408	3.75016	3.86662	3.65656	3.81515	3.5613	3.62929	3.57761	3.58965
TC01000853.hg.1	7.29712	7.07806	7.08265	6.42223	7.29706	6.32925	7.67697	7.02866	7.16959	6.9891	7.15886	7.01037	7.19973	7.79858	7.02525	7.2611	7.00724	7.58287	6.49325	6.98809	6.65803	7.62545	7.38258	6.86375
TC01000854.hg.1	10.5417	9.46629	10.1479	8.43308	9.37843	8.48034	10.5054	10.0068	10.5363	10.0343	11.1177	9.87576	10.4029	11.3104	9.6666	10.8279	10.1453	10.8372	9.26042	10.1435	9.26172	11.4295	11.0968	9.79123
TC01000855.hg.1	8.60955	8.36202	8.57652	6.84022	7.36329	8.73651	6.50158	8.31318	8.45551	8.36028	8.586	8.24695	8.07785	8.63971	7.25245	8.5875	8.25826	7.83844	8.48183	9.48854	8.7981	9.07863	9.03489	8.57601
TC01000856.hg.1	4.34298	4.1118	4.57375	4.43778	4.17575	4.6862	3.82472	4.9403	4.22587	4.32508	4.62921	4.22685	4.30989	4.1129	4.74042	4.27167	4.42827	4.42675	4.53436	4.48011	4.77441	4.51424	5.02122	4.70471
TC01000857.hg.1	4.20066	3.71073	3.81122	3.62052	4.1183	4.7203	3.86807	4.23879	4.25114	4.36508	4.40223	3.49825	3.36776	3.08678	4.1293	3.87873	4.13202	4.16017	4.99346	5.01461	4.90139	3.71373	3.8935	3.93096
TC01000858.hg.1	4.1785	3.96764	3.76862	4.75072	3.58034	4.4496	3.36831	3.55514	4.09893	4.25629	3.79308	3.73075	3.93772	3.65186	4.70537	4.01958	4.50378	3.90162	4.30551	3.7321	4.11658	3.86023	3.78804	4.19965
TC01000859.hg.1	7.84929	7.87627	7.84977	7.29302	7.34518	6.60272	8.1492	7.98773	7.76493	8.23551	7.71739	7.85315	7.82646	8.61053	7.84122	7.66564	7.98927	7.84837	7.23078	7.67928	7.21677	7.97162	8.17732	7.17517
TC01000860.hg.1	5.92172	5.93437	5.79017	5.82056	5.62705	5.25508	5.83704	5.76076	5.79992	6.47436	5.81462	5.92027	5.9332	6.37248	5.8056	5.71813	5.63768	5.99586	5.54024	5.73193	5.37825	5.85389	6.16124	5.58009
TC01000861.hg.1	10.0125	10.2478	10.0016	9.75606	10.4711	9.86211	10.5931	10.4062	10.2767	10.5022	10.3003	10.3342	10.5351	10.9904	10.4626	10.0462	10.492	10.7498	10.0945	10.3757	10.1509	10.4746	10.6771	9.98296
TC01000862.hg.1	4.62331	4.41563	4.25912	3.73577	4.47811	4.89105	4.64384	4.33936	3.98974	4.47318	4.71591	4.23109	4.86164	3.81645	4.34196	3.69915	4.32746	5.12179	4.85847	4.32112	4.35461	3.40864	4.22116	4.9756
TC01000863.hg.1	5.47079	5.21085	5.0019	5.37496	5.44179	5.31028	5.16841	5.26326	5.1391	5.53142	5.60243	5.10469	5.63738	5.19234	5.11278	5.86963	5.30788	5.73752	5.40142	5.37836	5.05011	5.54335	5.59931	5.24177
TC01000864.hg.1	4.92045	5.19756	4.73678	4.82961	5.18629	4.82293	4.80824	4.86363	4.65508	4.76806	4.91485	4.63345	4.82892	4.80038	4.77572	5.13436	4.76223	4.84058	4.56684	4.91852	4.78672	5.058	4.87967	4.56255
TC01000865.hg.1	5.13291	4.79333	4.59581	5.57497	4.99274	5.11328	4.77355	4.92044	5.14877	4.56345	5.16057	4.8623	4.49628	4.86604	5.48172	4.98773	4.80385	5.13125	5.04466	5.53392	5.0321	5.37605	4.78281	4.97666
TC01000866.hg.1	5.00143	5.48105	4.83404	5.455	5.94607	5.58005	5.86414	5.32858	5.73897	4.71106	6.04455	6.29156	5.57159	4.88122	5.47646	5.76875	5.48437	5.93724	5.9006	5.66104	4.71904	7.03339	4.97686	6.12439
TC01000867.hg.1	4.61984	4.19411	4.2212	4.03849	4.08878	4.7702	4.71004	4.84225	4.42655	4.48795	4.15741	4.66079	4.46332	4.30796	4.36743	4.36844	4.51142	4.50019	4.69351	4.32076	4.14113	3.92014	4.47363	5.15518
TC01000868.hg.1	4.10503	3.93713	3.69292	3.71727	3.99562	3.74235	3.54203	3.68399	3.54393	3.78315	3.56683	3.68329	4.02398	3.43679	3.7687	3.9407	3.83958	4.39589	4.05166	3.61699	3.98598	3.82544	3.61879	3.7176
TC01000869.hg.1	5.53046	5.4925	4.75443	6.01707	5.69871	5.26933	5.37868	4.99801	4.938	5.59537	5.2087	5.05319	4.79404	5.05089	5.13468	5.17474	5.1574	5.66196	4.97499	5.08348	4.92246	5.02374	5.41525	5.40466
TC01000870.hg.1	3.38062	3.28671	3.31571	3.37723	3.24743	3.2639	3.27533	3.54778	3.31695	3.251	3.3005	3.21432	3.31279	3.06272	3.22629	3.36025	3.395	3.53792	3.37243	3.36531	3.21335	3.2329	3.31044	3.39702
TC01000871.hg.1	4.51404	4.56034	4.39282	4.26388	4.70603	4.052	4.12349	4.05098	3.93436	4.36674	3.8593	4.28387	4.05234	4.2131	4.13543	3.82435	4.14665	4.15927	4.29955	4.10367	3.94496	4.21488	3.90805	3.76533
TC01000872.hg.1	7.07954	7.14527	6.93136	6.2126	6.95276	6.40175	7.45153	7.03393	6.98921	7.0107	7.20564	7.06171	7.32883	7.4756	7.01965	7.00355	7.29323	7.08623	6.55197	7.03986	6.79487	7.30503	7.22893	6.59575
TC01000873.hg.1	4.16509	4.0071	4.05794	4.24137	4.21734	4.10235	4.12164	4.08027	4.06383	4.17278	4.04506	4.12888	4.00895	4.08274	4.08824	4.19397	4.22221	4.35018	4.28907	4.11616	4.07712	4.2475	4.25032	4.07185
TC01000874.hg.1	4.21235	4.02128	3.96438	4.67838	4.06774	4.3121	3.9989	4.1789	3.99095	4.42769	4.10416	4.08109	4.02726	4.06962	4.09503	4.3768	4.21587	4.11863	4.25993	4.41261	4.2813	4.15153	4.10661	4.34303
TC01000875.hg.1	3.64046	3.54363	4.29414	3.91916	4.16333	3.44365	3.39047	3.47956	3.21103	3.26967	3.46185	3.0884	3.23448	3.2922	3.42644	3.71907	3.40609	3.68485	3.69357	3.62798	3.61392	3.20932	3.54974	3.83021
TC01000877.hg.1	3.83385	3.68089	4.18633	3.91371	3.84189	3.98065	3.60649	3.89151	4.34473	3.77559	3.81349	3.82368	3.78667	3.84007	3.99151	4.0109	4.51244	4.33527	3.97754	3.95953	3.93537	4.16757	4.12042	3.96268
TC01000878.hg.1	4.12641	4.04105	4.01827	3.81567	4.03504	4.38254	3.88633	3.95558	4.22382	3.81581	3.7226	4.07105	3.85825	3.8473	4.07807	4.05267	3.83916	4.05398	4.36824	4.39766	4.04159	3.82002	4.12189	3.83506
TC01000879.hg.1	3.85637	3.83518	3.79215	3.79213	4.1554	3.84249	3.5507	3.67538	3.74972	3.54172	3.59293	3.67236	3.9322	3.67214	3.80076	3.95008	3.92157	3.58419	3.83178	4.03276	3.96998	3.49174	3.85867	3.69577
TC01000880.hg.1	8.38458	8.22099	8.36706	7.68532	8.59689	8.67229	8.21849	8.21535	8.20923	8.21535	8.1992	8.31945	8.21438	8.21881	8.20177	8.19211	8.17495	7.7691	8.16202	8.33497	7.90557	8.21535	8.32245	8.19819
TC01000881.hg.1	3.981	3.98774	3.57134	4.20694	3.69713	3.88583	3.79135	3.80537	3.77065	3.54988	3.58451	3.66805	3.6031	3.61301	3.90693	3.68118	3.78705	3.73298	4.04665	3.55783	3.97005	3.62664	3.70866	3.7353
TC01000882.hg.1	5.40592	5.22056	5.56027	5.63111	4.79924	5.64133	5.34128	5.28901	5.68176	6.10446	5.53696	5.59218	5.38423	5.18265	5.47225	6.07482	5.4029	6.16714	5.98146	5.77182	5.6253	5.42157	5.63217	5.79135
TC01000883.hg.1	8.05194	7.93347	7.89825	7.34988	7.82274	7.17724	8.32418	7.86228	7.89376	8.11517	8.16015	7.91101	7.97377	8.9228	7.83191	7.86801	7.90968	8.15916	7.72035	8.12007	7.48308	8.69089	8.09842	7.2673
TC01000884.hg.1	5.38754	4.93743	5.00875	4.30723	4.75326	4.94719	4.60742	4.66022	4.67749	4.50755	4.97999	4.85792	5.02492	4.60546	5.34426	4.83524	4.64951	5.34325	4.56587	4.9114	4.79702	5.02007	5.27762	4.95022
TC01000885.hg.1	3.99957	4.15284	3.8884	3.73522	3.89286	4.03844	3.80621	3.76084	4.21122	3.69235	3.80823	3.7442	3.89169	3.68385	3.67672	3.27284	3.83096	4.20755	3.83161	3.97348	3.67272	3.35871	3.66005	3.72149
TC01000886.hg.1	3.76811	4.75371	3.71624	4.25947	3.98564	4.11754	4.0372	3.63174	3.65874	4.29122	4.0782	4.34947	3.8822	3.49957	3.79583	3.79551	3.97432	4.24405	4.58242	4.10845	4.09226	3.93499	4.21498	4.27953
TC01000887.hg.1	3.74554	3.73199	4.30455	3.90337	4.45255	3.70448	4.01399	3.70098	4.18377	3.82735	4.21328	4.01508	4.02031	3.93654	4.31826	4.04038	4.39452	3.83384	4.13182	3.59532	4.29363	4.07543	3.80405	3.75468
TC01000888.hg.1	6.0916	6.06706	5.80482	5.17705	5.64074	5.69359	5.23521	5.22656	5.78414	5.23761	4.82311	6.02283	5.49844	5.43504	5.13432	5.12399	5.33568	5.88957	6.16455	6.02063	5.98092	5.32991	5.96098	5.25841
TC01000889.hg.1	4.16936	4.17977	4.21315	4.50759	4.39665	4.2799	4.41169	4.47876	4.38754	4.47382	4.29577	4.38101	4.22973	3.98589	4.33799	4.34946	4.34737	4.37093	4.49282	4.40048	4.37674	4.15637	4.40758	4.37525
TC01000890.hg.1	3.69108	3.39557	3.63187	3.74014	3.65055	3.64747	3.76335	3.51022	3.90469	3.59956	3.53167	3.56023	3.63037	3.39877	3.31481	3.6822	3.82566	3.57495	3.64508	3.53925	3.55803	3.53703	4.23935	3.39019
TC01000891.hg.1	3.6612	3.66776	3.51481	3.68417	3.80692	3.50251	3.56141	3.56151	3.42014	3.47324	3.46658	3.49904	3.56398	3.39046	3.62988	3.58469	3.68746	3.56218	3.66188	3.61025	3.67539	3.49455	3.47799	3.58393
TC01000892.hg.1	4.16544	4.49293	4.31491	4.44761	4.31538	4.27857	3.97079	4.0604	4.14994	4.24194	4.03658	4.21032	4.08372	4.10178	4.24167	4.11445	4.13103	4.45921	4.17117	4.38469	4.21584	4.07904	4.35566	4.14793
TC01000893.hg.1	6.71577	6.55536	6.80659	6.69083	7.06706	7.33161	6.65681	6.60599	7.07026	6.31813	6.7134	7.3217	7.0492	5.83295	6.82118	6.62622	7.04849	7.02438	7.82332	7.0966	7.33113	6.46732	6.80907	8.1441
TC01000894.hg.1	4.66953	4.89874	4.54248	4.60731	4.57641	4.55159	4.65832	4.28103	4.49361	4.52875	4.55712	4.49304	4.58021	4.81476	4.56106	4.43467	4.87547	4.61037	4.49502	4.6068	4.64344	4.468	4.63627	4.56961
TC01000895.hg.1	7.16869	7.20275	7.36435	6.44292	6.98577	6.32182	7.83893	7.0821	7.14963	7.11328	7.30053	6.93057	7.17176	7.75814	7.01026	7.26982	7.26547	7.34863	6.61318	7.08714	6.51732	7.5829	7.34434	6.55658
TC01000896.hg.1	7.83471	7.71098	7.83701	6.77642	7.59745	7.31158	7.89039	7.66178	7.85078	7.64718	7.70876	7.71762	7.80014	8.43686	7.62748	7.67531	7.98475	7.76112	7.35416	7.55813	7.6059	8.07028	8.02715	7.3318
TC01000897.hg.1	4.91054	4.06939	4.50807	4.2553	4.45792	4.1833	4.34407	4.85071	4.69513	4.48941	4.55141	4.72373	4.85149	4.53612	4.77407	4.32515	4.42262	5.05249	4.45445	4.54177	4.60258	4.87507	4.46978	5.10441
TC01000898.hg.1	12.1854	12.4241	12.3957	11.0774	12.3313	12.2453	12.2408	12.4666	12.4198	12.3831	11.7996	12.2947	12.2359	12.5388	12.5452	12.2515	12.4057	12.3933	12.0706	12.3581	12.5665	12.5573	12.1747	12.325
TC01000899.hg.1	7.63832	7.65681	7.92613	6.40679	7.39692	6.47481	7.82899	7.39712	8.01808	7.58019	7.7519	7.25991	7.68201	8.45807	7.57101	7.69989	7.55989	8.05329	7.03434	7.53419	7.10206	8.66386	7.91962	6.85542
TC01000900.hg.1	9.1424	8.89599	9.04509	8.38985	8.8107	8.62973	9.67644	9.09631	8.93263	8.98009	9.10271	8.85099	9.01535	9.48887	9.04894	8.99126	9.10923	9.30627	8.6092	8.96852	8.88537	9.42533	8.95726	8.73194
TC01000901.hg.1	7.934	8.29777	7.43983	6.94139	8.25811	9.20605	8.09515	8.56271	8.30583	7.69534	9.28248	7.52012	8.13419	8.39447	8.27463	7.36608	8.515	8.82344	8.39932	8.9132	9.10777	8.99359	7.82606	8.54181
TC01000902.hg.1	9.16245	9.06583	8.7504	7.89474	9.22065	8.64114	9.17059	9.06753	9.03321	8.24328	9.18505	8.1573	8.97183	9.2836	8.66679	9.49663	9.07032	9.04301	8.32775	9.05673	8.49338	9.96217	8.30346	8.30957
TC01000903.hg.1	5.09405	5.01841	4.97989	5.17372	5.14575	5.07295	4.78055	5.00262	4.96678	5.00688	4.9661	4.99791	4.8753	5.0404	5.11444	4.78814	5.03697	4.84629	4.77383	5.03443	5.09635	5.00879	4.77114	5.20552
TC01000904.hg.1	3.96304	3.70832	3.85178	3.97405	4.02062	3.775	3.69191	3.66731	3.86983	3.7465	3.70954	3.84442	3.7505	3.72604	3.99376	3.84122	3.72418	3.90575	3.93953	3.78488	3.86507	3.67821	3.62325	4.32965
TC01000905.hg.1	10.3515	10.3345	10.2656	8.75244	10.3189	9.8775	10.2893	10.2314	10.2126	9.84793	10.1578	9.75128	10.0566	10.6603	10.3905	10.3652	10.7473	10.1998	9.81648	10.0951	10.1598	10.707	10.2588	10.0135
TC01000906.hg.1	6.2804	5.98086	5.90755	5.81081	6.35475	5.81873	6.15652	5.97827	5.85903	5.49911	5.63508	5.99854	6.50248	6.27575	6.29692	6.03266	6.04516	5.75383	5.48761	6.12648	5.30955	6.76838	5.64259	5.33328
TC01000907.hg.1	5.64996	5.91569	5.65975	5.41907	5.85006	5.30577	6.36168	5.33549	5.54841	5.45301	5.97042	5.23819	6.38407	5.98661	5.36175	6.16707	5.59887	5.72668	5.30881	5.86194	5.87344	6.3916	5.80807	4.95917
TC01000908.hg.1	4.74518	4.60734	4.89594	4.69587	4.95166	5.33518	4.61275	5.08073	4.81601	4.52743	5.1277	5.46171	5.10704	5.16098	5.33592	4.91237	4.87461	4.61335	4.80607	5.19004	5.19377	5.38128	4.57355	5.08119
TC01000909.hg.1	10.4994	10.7546	10.4236	8.96213	10.418	9.8721	10.826	10.246	10.3429	9.66913	10.9203	9.353	10.4805	10.6658	10.1861	10.7761	10.2714	10.4181	9.75025	10.5256	10.2431	11.3377	9.44055	10.4355
TC01000910.hg.1	4.13835	4.16891	4.0704	4.61808	4.10168	4.33508	4.02598	4.08174	4.14581	3.95116	3.74442	3.76668	3.98775	4.13366	4.04611	4.14158	4.3189	4.23529	4.15766	4.04157	4.27188	3.78423	3.97412	4.0716
TC01000911.hg.1	4.04205	3.84808	3.67354	3.70975	3.70957	4.21049	3.68934	3.71471	3.67947	4.36828	4.20048	3.68046	3.7962	4.24441	4.71885	4.00787	3.60797	4.05523	4.07661	4.16073	3.73995	3.51498	4.01657	3.95826
TC01000912.hg.1	3.23173	3.60947	3.36867	3.55477	3.3893	3.70512	3.52684	3.47893	3.3425	3.50912	3.3982	3.30059	3.44596	3.51249	3.37752	3.56596	3.55284	3.73448	3.64932	3.50985	3.43459	3.52234	3.51897	3.49022
TC01000913.hg.1	3.69076	3.53987	4.12397	3.26101	3.70678	4.00275	3.51799	3.87227	3.8098	3.76238	3.7026	3.72109	3.51338	3.93856	4.08998	3.93572	4.10627	3.86757	4.06193	3.6968	4.18173	3.62574	3.81389	3.86033
TC01000914.hg.1	4.26314	3.77472	4.17794	4.56503	4.42003	3.72442	3.53822	4.08384	3.9581	3.58335	3.92873	3.67095	3.6379	3.6255	4.1987	3.38572	3.68038	3.96271	4.2114	4.21937	3.79704	3.31759	3.42635	3.45
TC01000915.hg.1	4.26314	3.77472	4.17794	4.56503	4.42003	3.72442	3.53822	4.08384	3.9581	3.58335	3.92873	3.67095	3.6379	3.6255	4.1987	3.38572	3.68038	3.96271	4.2114	4.21937	3.79704	3.31759	3.42635	3.45
TC01000916.hg.1	4.51291	4.19643	3.92336	5.67123	4.02409	4.47462	3.61247	3.82866	3.8664	4.04381	4.17181	4.30692	4.2526	3.99125	4.23567	4.09094	4.05758	4.53726	4.45203	4.35073	4.16746	3.87377	4.29941	3.77113
TC01000917.hg.1	8.56428	8.56141	8.7695	7.75743	8.56356	7.7671	8.65134	8.39502	8.58875	8.45869	8.44305	8.55295	8.65457	9.15455	8.71458	8.46599	8.65852	8.41088	8.29493	8.75983	8.16711	8.91372	8.81724	7.86354
TC01000918.hg.1	6.31862	6.45103	6.68735	5.84003	6.33111	6.02536	6.42936	6.2546	6.41776	6.32142	6.34137	6.52888	6.86064	6.96249	6.68725	6.39389	6.77899	5.82998	6.2516	6.27215	6.06285	6.8159	6.68381	6.14911
TC01000919.hg.1	6.31062	6.50955	6.79948	5.9649	6.45489	6.00026	6.69381	6.19211	6.62923	6.37426	6.17934	6.46712	6.7475	7.09914	6.54543	6.41258	6.63806	6.08969	6.37183	6.35138	6.17757	6.69661	6.82065	6.05259
TC01000920.hg.1	7.3327	7.55376	7.86754	7.12401	7.12251	6.99961	7.46072	7.23083	7.48667	7.11963	7.19575	7.81913	7.86928	8.30871	7.57148	7.45811	7.83579	6.91623	7.17784	7.35616	7.24563	7.9097	7.93297	7.14354
TC01000921.hg.1	7.4082	7.56736	7.83973	6.73424	7.48142	6.87791	7.67873	7.21275	7.77733	7.47622	7.28449	7.46565	7.79725	8.17873	7.41174	7.46364	7.77576	7.08461	7.44543	7.40098	7.14603	7.86134	7.88056	7.12619
TC01000922.hg.1	5.67402	5.27389	5.45368	5.3039	5.62999	5.33083	5.57944	5.37908	5.61535	5.61812	5.60867	5.38743	5.53405	5.56396	5.35418	5.06392	5.5876	5.73044	5.2964	5.66064	5.48086	5.4815	5.55527	5.19724
TC01000923.hg.1	4.64058	4.08689	4.24515	5.49553	4.84855	4.77158	3.89887	4.63909	4.28016	4.51844	4.50976	4.05914	4.63324	4.448	4.60418	4.38546	4.58083	4.46425	4.74481	5.02722	4.64524	4.45715	4.40748	4.24555
TC01000924.hg.1	3.88508	3.83364	3.37556	3.97658	3.59279	3.83681	3.67473	3.6954	3.32248	3.28262	4.01842	3.18288	3.59112	3.26787	3.86626	3.1699	3.55903	3.70798	3.74859	3.52916	3.42766	3.40569	3.30311	3.64991
TC01000925.hg.1	5.1764	4.87307	4.95636	5.13384	4.92181	5.0689	5.21178	5.24378	5.01824	4.99073	5.20545	4.9012	4.97035	5.22948	5.00709	5.07736	5.06494	5.397	5.06093	5.08029	5.23855	5.31694	5.09753	5.15312
TC01000926.hg.1	3.8879	3.92995	3.86817	3.74859	3.78899	3.84774	3.77325	3.79641	3.96376	3.80776	3.79188	3.73729	3.80172	3.70469	3.78546	3.94635	3.92733	3.98398	3.89853	3.88906	3.83982	3.75596	3.95338	3.76929
TC01000927.hg.1	5.56419	5.32974	5.28643	5.40201	5.54403	5.32175	5.50399	5.61771	5.63659	5.4989	6.0638	5.4676	6.12198	5.73936	4.79661	6.55506	5.11503	5.36751	5.8165	6.24505	5.89557	5.71039	6.25285	5.33019
TC01000928.hg.1	7.47732	8.5178	7.8148	6.20994	6.94693	7.80432	6.25684	7.9723	6.98869	6.63274	5.84964	7.43208	7.04099	7.30026	9.69344	7.27323	9.05536	5.96465	7.99597	6.28703	7.87174	6.28677	8.22471	7.33223
TC01000930.hg.1	4.35934	4.34951	4.19297	4.37205	4.55201	4.59959	4.17188	4.25072	4.47284	4.43255	4.58946	4.36007	4.29827	4.34205	4.52471	4.26612	4.33603	4.54302	4.51322	4.65854	4.18145	4.80094	4.31952	4.51545
TC01000931.hg.1	7.75923	7.83453	7.4857	6.84331	7.94654	7.30737	8.31261	7.80883	7.87275	8.08557	7.72784	7.71228	7.89701	8.31861	7.94992	7.74269	7.82867	7.8731	7.64399	7.5033	7.62737	7.89211	7.87233	7.87613
TC01000932.hg.1	9.97561	10.2621	10.04	9.26075	9.84487	9.54633	10.5134	10.1789	10.0284	10.1813	10.3516	10.0767	10.3024	10.6334	9.94957	9.9001	10.4137	9.97448	9.62867	9.81698	9.55158	10.4911	10.4934	9.89512
TC01000933.hg.1	3.87057	3.67262	3.61468	3.83522	3.76423	3.94062	3.6803	3.85853	3.99687	3.78016	3.86229	3.6542	3.7234	3.62879	3.91354	3.816	3.88054	3.61781	3.82292	3.7901	3.9564	3.58393	3.59404	3.9977
TC01000934.hg.1	9.97494	9.94239	9.85128	9.08539	9.38717	8.86262	10.2834	10.0342	9.95986	10.4446	9.39433	10.8192	9.78038	10.4925	9.9657	9.07853	9.78709	10.2619	9.53902	9.8408	9.04943	9.57498	9.86678	9.20843
TC01000935.hg.1	3.6218	3.86118	3.75337	4.59272	4.03195	3.85571	3.78579	4.02694	3.80599	4.05248	3.53766	3.82127	4.13424	3.80475	3.82291	3.51015	3.77372	4.05559	4.12784	4.56111	4.0166	3.80893	3.90736	3.88985
TC01000936.hg.1	5.83384	6.11488	5.99428	5.9149	5.44003	5.4342	6.03049	5.93286	5.74085	6.79304	5.49135	6.04305	5.84979	6.13194	5.57642	5.83025	5.85981	6.37999	5.77767	6.13046	5.52621	5.49193	6.2651	5.85102
TC01000937.hg.1	7.94398	7.64644	7.53056	7.25108	7.56914	7.50003	8.25767	7.69129	7.77423	7.75116	7.50511	8.36091	7.62627	8.37863	7.89703	7.14067	7.84185	7.9631	7.53408	7.67335	7.44811	7.70338	7.52902	7.6896
TC01000938.hg.1	11.9994	11.3007	10.7779	9.35977	11.5613	11.0927	11.0974	11.5131	11.6313	10.9273	12.0966	11.3458	11.4012	11.8993	11.6865	11.199	11.1818	12.3601	11.265	11.9256	11.0526	12.8173	11.7144	11.7303
TC01000939.hg.1	10.1157	10.3304	11.0633	8.31857	7.73145	10.0527	9.56753	6.54338	10.4428	9.25695	8.80687	6.34598	9.34113	9.34333	6.1793	8.20953	9.43939	6.00214	6.75295	9.96771	11.1736	10.2813	9.00677	9.42423
TC01000940.hg.1	8.51559	9.21251	8.92924	7.73303	8.78621	8.78616	9.19269	8.71255	8.76612	8.67176	9.16605	8.56874	9.14759	9.234	8.82282	9.13386	8.8913	8.41756	8.31739	8.45865	8.74122	9.27474	8.52031	8.77013
TC01000941.hg.1	4.82135	4.87749	4.93747	4.93829	4.87003	4.84777	4.85169	4.81784	4.85823	4.8608	4.80645	4.87483	4.81358	4.80301	4.90082	4.94187	4.80662	4.76568	4.79188	4.7797	4.75462	4.81059	4.86448	4.80563
TC01000942.hg.1	4.29701	3.59123	3.35628	3.6439	3.24455	3.77077	3.71522	3.5441	3.25749	3.54145	3.26098	3.75156	3.22732	2.98828	3.55249	3.63806	4.09924	3.10312	3.13993	3.44707	3.55007	3.24131	3.40869	3.26625
TC01000943.hg.1	4.56098	4.60416	4.61368	4.8402	4.52043	4.5408	4.54671	4.59763	4.47905	4.70413	4.57935	4.49699	4.39398	4.49946	4.50392	4.62627	4.49671	4.67663	4.67279	4.52504	4.50375	4.3718	4.54511	4.56399
TC01000944.hg.1	4.92624	4.85202	4.82932	4.88433	5.01207	4.9993	4.86241	5.00832	4.80352	4.85288	4.98874	4.9031	4.93212	4.77871	4.85725	4.81298	4.73506	4.74672	4.87948	4.89985	4.76272	4.90104	4.70139	5.02087
TC01000945.hg.1	7.03196	7.41534	7.32813	6.98642	7.29547	7.33541	7.43205	7.25242	7.27423	7.30969	7.57728	7.36181	7.34734	7.35902	7.11971	7.37271	7.32183	7.59725	7.35804	7.45173	7.42325	7.46484	7.17594	7.27968
TC01000946.hg.1	4.3068	3.95525	4.09962	4.0936	4.1023	3.99261	3.88756	4.11864	3.91028	3.93624	4.06808	3.97109	3.97094	3.95215	3.83739	3.99627	3.90529	4.1055	3.97876	4.14849	4.13436	3.87723	4.23089	3.97258
TC01000947.hg.1	10.7545	10.6212	10.9141	10.2569	10.3643	9.63767	11.1595	10.8273	10.832	11.162	10.4411	11.425	10.5879	11.5662	10.6228	10.1326	10.95	10.9164	10.5862	10.6096	10.316	10.5834	10.8516	10.3385
TC01000948.hg.1	9.31209	8.92609	9.51734	8.31542	9.23797	9.14656	9.01197	9.17381	8.96123	8.81635	8.46506	8.98681	8.54799	8.91876	8.57491	8.47127	8.86702	8.82156	8.93018	7.66824	9.02281	8.42098	8.94539	8.64234
TC01000949.hg.1	9.73616	9.07472	9.48004	8.90278	9.05745	9.77821	9.03945	10.1391	10.0048	9.48698	9.31721	9.48723	9.39788	9.53425	9.50872	10.3183	10.1067	9.90834	9.81914	9.81362	9.44515	9.61443	10.1045	9.88201
TC01000950.hg.1	9.02192	9.16668	9.3414	9.32985	9.74229	9.55388	9.59324	9.75829	8.91882	9.65872	9.10984	9.95312	9.64822	8.9002	8.06714	9.12641	8.98398	8.61345	9.2242	9.04396	9.39728	8.78116	8.55296	9.43761
TC01000953.hg.1	4.6717	4.76769	4.31917	4.94588	5.12953	5.27934	4.59276	4.53727	4.38098	4.29979	4.4343	4.40746	4.84645	4.6102	4.33284	4.54942	4.50138	4.61097	4.66162	4.62828	4.38253	4.765	4.13117	4.2941
TC01000954.hg.1	4.23098	4.20509	3.7772	4.172	3.89458	4.52702	3.98534	4.02905	4.40853	4.28153	3.93446	4.23564	3.84958	3.93361	4.25598	4.02505	3.73918	4.23552	4.41152	3.82555	4.00236	3.92811	3.74639	4.24503
TC01000955.hg.1	5.70172	6.71048	5.63959	5.73374	6.64337	6.25373	5.74631	5.98906	6.08019	5.50289	5.75303	6.01576	5.72337	6.03082	6.32882	6.00319	5.69884	6.12871	6.10866	5.86324	5.87024	5.81393	5.36546	5.61219
TC01000956.hg.1	8.94657	9.24524	9.10745	8.4647	9.07991	9.29771	9.56608	9.37413	9.15385	9.43762	9.14723	9.2905	9.34669	9.42029	8.92137	9.46222	9.57492	9.03716	9.11897	9.01739	9.4009	9.11642	8.93209	9.18976
TC01000957.hg.1	6.98005	7.15404	7.1059	6.69992	7.00668	7.22539	7.37933	7.10367	6.91615	7.05758	7.19529	7.07374	7.12947	7.05119	6.94515	6.97324	7.01768	6.63611	6.84959	6.83717	7.09641	7.08898	6.82186	7.1885
TC01000958.hg.1	5.15625	4.99388	5.21991	5.23778	5.33587	5.562	5.05561	5.2621	5.17609	4.84767	5.09752	5.11621	5.16684	5.11548	4.82146	5.02722	5.11282	5.13841	4.81745	4.99698	5.52688	4.96844	5.14982	5.12323
TC01000959.hg.1	4.37575	4.35335	4.23831	4.36873	4.25997	4.4695	4.24735	4.23979	4.21008	4.31521	3.69778	4.2782	4.29865	4.0977	4.3023	4.29672	4.44181	4.66387	4.30846	4.34288	4.23959	4.16985	4.2211	4.25821
TC01000960.hg.1	4.56483	4.23409	4.53555	4.61989	4.0279	4.23005	3.96067	4.24137	4.44711	4.55577	4.61527	4.45486	3.97566	4.35154	4.51516	5.3465	4.57558	4.72387	4.53031	3.86966	4.60976	4.02479	4.63025	4.87157
TC01000961.hg.1	4.48776	4.51883	4.58152	4.59656	4.58807	4.48246	4.43472	4.43977	4.51523	4.46148	4.33701	4.45213	4.44962	4.32119	4.46134	4.36661	4.39579	4.38586	4.51563	4.53811	4.47173	4.2864	4.47255	4.46777
TC01000963.hg.1	4.25198	4.01164	3.94748	4.21239	4.49694	4.54454	3.69635	4.18469	4.37341	4.51559	3.75864	4.24887	4.37998	4.4136	4.73292	4.04947	4.16038	4.28503	4.41383	4.14488	4.78598	3.94418	4.2421	4.27835
TC01000964.hg.1	7.62401	7.35231	7.30861	6.93491	7.20101	6.87941	7.6474	7.34705	7.36611	7.74322	7.27526	7.40278	7.3561	7.87983	7.3744	7.31266	7.56633	7.65696	7.2005	7.38483	7.17357	7.75833	7.55092	7.32394
TC01000965.hg.1	4.44064	4.51477	4.4247	4.43908	4.28747	4.43843	4.08363	4.34217	4.2128	4.26051	4.20238	4.28071	4.3563	4.29125	4.303	4.05602	4.47046	4.2467	4.40019	4.27968	4.27438	4.16846	4.17413	4.35271
TC01000966.hg.1	5.30439	5.09364	5.26334	5.52752	5.12262	5.1487	5.21851	5.37502	5.0848	5.4164	5.30072	5.34148	5.09582	5.10701	5.39446	5.06647	5.29209	5.35985	5.36225	5.25427	5.09711	5.13112	5.10649	5.23695
TC01000967.hg.1	3.67551	3.57562	3.75644	3.68121	3.73254	3.94469	3.66438	3.77424	3.67699	3.7437	3.60334	3.6186	3.6159	3.66386	3.73861	3.60825	3.71126	3.58613	3.70099	3.68921	3.78845	3.56719	3.77295	3.63611
TC01000968.hg.1	16.0055	16.0198	16.2104	15.5236	16.0332	16.1012	16.1137	16.1824	15.9962	15.8815	16.0574	16.2068	16.1265	16.2424	16.1871	15.8158	16.1271	15.7427	16.0154	16.004	16.0046	16.0893	15.8561	15.9903
TC01000969.hg.1	4.75243	4.56458	4.40693	5.26273	4.90139	4.42848	4.70847	4.59393	5.06797	4.88431	5.46595	4.17746	4.4428	4.65027	4.84302	4.55512	4.69073	5.52353	4.6794	5.37297	5.09534	4.74797	4.15088	4.74618
TC01000970.hg.1	4.90362	5.44123	5.02654	6.02999	5.12019	5.45846	4.94214	5.40261	5.50682	5.30298	5.26699	5.01347	5.13367	5.73949	5.23566	5.09197	5.335	5.26273	5.29748	5.02763	5.27275	5.15637	5.13458	5.31297
TC01000971.hg.1	8.6698	8.36895	8.67958	7.89839	8.80693	8.24013	8.60043	8.65288	8.52011	8.52164	8.68425	8.38615	8.47017	8.95574	8.56927	8.52668	8.89376	9.03889	8.06398	8.69613	8.42705	8.82957	9.1037	8.11142
TC01000972.hg.1	6.06057	5.96449	5.75543	6.16518	5.96718	5.69237	6.24591	5.65974	5.90971	5.79183	5.92804	5.48768	5.64328	6.09918	5.63643	6.10538	6.21026	6.05169	5.65713	5.69019	5.72712	5.98066	5.72312	5.57387
TC01000973.hg.1	3.91619	4.05468	3.91181	4.15179	3.95549	3.99413	3.74689	3.92187	3.85122	3.65662	3.9074	3.89939	3.87439	3.78718	4.27857	3.73804	3.65344	3.89121	3.95093	3.90497	3.97284	3.8289	3.7094	3.71609
TC01000974.hg.1	3.84907	3.88943	3.82057	4.01584	4.18285	3.83826	3.78697	3.78623	3.73992	3.72775	3.76652	3.73817	3.90894	3.70698	3.85158	3.69375	3.75585	3.81913	3.80268	3.75434	3.8212	3.81298	3.79217	3.82551
TC01000975.hg.1	3.95671	3.65945	3.65584	3.92862	3.72847	3.73303	3.68345	3.67229	3.74032	3.64216	3.68652	3.79875	3.86406	3.66946	3.91138	3.69275	3.84686	3.89725	3.75776	3.84898	3.68518	3.64905	3.75099	3.71316
TC01000976.hg.1	9.43923	8.91644	8.65277	7.98354	8.90622	9.24726	8.3214	8.80266	8.59269	8.501	8.811	8.44527	8.54547	8.04023	8.74175	7.47823	8.59497	9.46455	9.58539	9.01973	8.96629	7.43015	8.2084	9.11379
TC01000977.hg.1	8.57832	8.12769	8.21285	7.65995	7.97402	7.31765	9.04774	8.55196	8.46482	8.67593	8.65262	8.63141	8.30243	9.56877	8.23683	8.23642	8.51379	8.59547	8.02581	8.16538	8.02732	8.43846	9.18243	8.16697
TC01000978.hg.1	10.482	11.4631	10.8035	10.1719	11.4147	11.245	10.1476	10.8019	11.2724	9.49223	10.9928	10.9575	10.3377	10.3617	10.8641	11.614	10.5791	10.2047	10.9574	11.3813	11.6562	11.4711	11.4499	10.7511
TC01000979.hg.1	10.2691	10.0697	10.4797	9.43804	10.0569	9.78683	10.5297	10.2242	10.3156	10.819	9.97262	10.5445	10.1515	11.1692	10.3139	9.75742	10.526	10.58	10.1465	10.5155	10.1248	10.2479	10.2722	10.1572
TC01000980.hg.1	4.68846	4.99849	4.86996	5.93853	5.05832	5.11664	5.33931	5.24048	5.02605	5.27087	5.01576	5.02588	4.5217	5.23123	5.28575	4.92501	4.76972	5.22778	5.3221	5.06172	4.99301	4.43263	4.77468	4.82596
TC01000981.hg.1	6.84486	6.72478	6.78972	6.17555	6.72598	6.55452	6.9699	6.82549	6.88988	6.89903	6.8671	6.57849	6.8133	7.19612	6.75686	6.94999	6.9503	7.00981	6.48233	7.00077	6.70872	7.43112	7.2335	6.54448
TC01000982.hg.1	4.20004	4.24424	4.1918	4.91383	4.24997	4.0068	4.13969	3.93272	3.91038	3.87477	4.07325	4.22796	4.10096	3.78906	3.93605	3.79403	3.80257	3.89488	4.05677	3.94518	4.26322	3.75638	4.11406	4.02018
TC01000983.hg.1	5.5462	5.40591	5.5325	4.59284	5.01737	5.57039	4.69353	5.76984	5.83287	5.62085	5.42247	5.36145	5.37074	5.53402	5.51001	5.83661	5.74259	5.84794	5.81867	5.61634	5.78823	5.58996	5.81001	5.68991
TC01000984.hg.1	3.81772	3.63137	3.59365	3.91386	3.7029	3.74302	3.51144	3.7739	3.6204	3.65522	3.59186	3.54545	3.78253	3.57032	3.944	3.55877	3.79423	3.67552	4.01759	3.61427	3.58767	3.71528	3.89399	4.08272
TC01000985.hg.1	5.57709	5.88435	6.06015	6.96894	6.00336	6.95948	5.84743	6.56433	6.68544	6.30542	6.80276	6.67332	6.16951	6.04284	6.64901	6.75415	6.62183	6.54334	7.29792	7.03051	6.99143	6.36087	6.54446	6.94721
TC01000986.hg.1	5.02712	4.67481	4.60841	4.99894	4.85806	5.0342	5.04019	5.18353	5.24612	4.81158	4.96339	5.62254	5.07198	5.01169	5.20273	5.29974	5.67222	5.61117	5.01428	5.85309	5.5228	4.98378	4.83965	5.22241
TC01000987.hg.1	5.2282	5.32235	5.36334	4.85578	5.31874	5.18731	4.92684	5.26995	5.03828	5.31043	5.03872	5.21956	4.9739	5.1039	5.02268	5.30793	5.5393	5.01643	5.03399	5.16759	5.3543	5.09858	5.11716	5.38307
TC01000988.hg.1	3.16577	3.71015	3.48536	4.22753	3.48834	4.55997	3.35537	3.43918	4.4749	3.82108	3.91048	3.60806	4.08907	3.5478	3.65811	3.78859	3.76751	4.65768	3.94674	4.93133	4.08877	4.10282	4.24523	4.05687
TC01000989.hg.1	3.65599	3.54632	3.44732	3.7419	3.75495	3.67668	3.61951	3.66892	3.65772	3.52691	3.73397	3.63104	3.56492	3.52152	3.47519	3.62533	3.60542	3.65527	3.62222	3.55951	3.64914	3.4627	3.51879	3.76607
TC01000990.hg.1	13.0163	12.493	12.5052	11.7699	12.6224	11.0358	13.1805	12.8923	13.1362	13.1986	12.5487	13.3842	12.4735	13.6179	12.9653	11.8512	12.8635	13.3803	12.5728	12.8789	12.1237	12.9218	13.2206	12.0833
TC01000991.hg.1	10.9886	11.2788	10.1853	10.6102	10.7302	10.8463	11.076	10.5407	9.98606	10.4149	10.1871	10.5799	10.3137	10.1014	11.0853	9.66565	10.9432	10.3207	10.2544	11.0668	10.9223	10.11	10.3052	9.69821
TC01000992.hg.1	6.86899	7.71665	6.93527	6.48766	7.12091	7.75689	7.32391	7.45125	7.67185	6.62467	7.53191	6.67262	7.13579	6.98489	7.98102	7.00206	6.84467	6.70015	6.98426	6.78537	7.25438	7.15137	6.5956	7.56896
TC01000993.hg.1	5.91599	5.80883	5.93608	6.09614	6.01742	5.82306	5.69079	5.64454	5.77574	5.91588	5.90721	5.83918	5.69483	5.69934	5.66653	5.59835	5.72989	5.70786	5.75513	5.65748	5.63131	5.57667	5.48137	5.56573
TC01000994.hg.1	5.38179	4.7175	4.73576	4.60247	4.8726	4.75122	4.68207	4.79096	4.85499	4.94937	4.5342	4.59971	4.74561	4.81921	4.61681	4.7414	4.90926	4.77991	4.90939	4.96197	4.40948	4.52097	5.07833	4.81243
TC01000995.hg.1	3.96967	4.33601	4.1179	3.97427	4.08378	3.82548	4.16631	3.79313	4.02529	3.9487	3.99489	3.67046	3.9323	3.85754	4.18935	3.63675	3.79276	3.67454	4.31315	3.88728	4.16432	3.81398	3.88349	3.89134
TC01000996.hg.1	5.75745	5.95294	5.43236	5.37361	5.48084	5.70183	6.09022	5.59483	5.67344	5.60427	6.04131	5.49615	6.06458	5.65822	5.74372	5.83802	5.85368	5.67606	5.96776	5.71464	5.78613	6.00609	5.80922	5.61019
TC01000997.hg.1	5.80036	6.10613	5.28086	5.5514	5.62771	5.91395	5.84299	5.84069	5.53203	5.03392	5.23976	5.31009	6.29533	5.52438	5.6335	6.18102	5.66892	5.0971	5.28964	5.60315	5.69422	5.63626	5.34535	6.20465
TC01000998.hg.1	7.84935	7.9967	7.75557	7.17001	7.98137	7.61388	7.96325	7.76598	7.57018	7.52427	7.98922	7.35055	7.97026	8.06216	7.78697	7.97304	7.99512	7.68534	7.29082	7.59912	7.89958	8.2744	7.92886	7.51443
TC01000999.hg.1	4.83556	5.09903	4.81041	4.65836	5.01431	4.69408	4.77206	4.7362	4.71942	4.63788	4.94661	4.74904	4.80069	4.70332	4.82765	4.91045	4.56795	4.71424	4.49345	4.67688	4.47583	4.92618	4.7126	4.67974
TC01001000.hg.1	4.96799	4.07211	4.21632	4.18652	4.16586	4.10803	3.98739	4.2265	4.14002	4.1135	4.3053	3.88456	3.91222	4.03091	4.10406	4.07299	4.00643	4.65234	4.41392	4.469	4.20368	3.79141	4.25278	4.17398
TC01001001.hg.1	3.45008	3.66185	4.29479	3.82504	3.78156	3.7147	3.70478	3.63967	3.66083	4.07843	3.99017	3.63506	3.5678	3.3053	4.09516	3.89796	3.76814	3.83852	3.89286	3.74263	4.6305	3.53716	3.58023	4.2346
TC01001002.hg.1	5.31575	5.49107	5.22177	5.63334	5.97898	5.69991	5.54104	5.23423	5.33849	5.31198	5.47981	5.73667	5.33162	5.1918	5.5554	5.50177	5.42616	5.45798	5.50797	5.336	5.71925	5.24411	5.17448	5.82248
TC01001003.hg.1	11.3456	11.707	11.9372	11.9675	12.1111	12.118	11.6915	11.5167	11.5716	11.5419	11.0048	11.8263	11.3251	11.3376	11.1379	12.1445	11.5786	11.2217	12.0724	11.5281	11.8199	11.3908	10.8239	11.9845
TC01001004.hg.1	4.30933	4.41923	4.14689	4.2903	4.0629	4.13929	4.01923	4.18222	4.1162	4.13686	4.05826	4.27077	4.16691	4.09468	4.31383	4.04267	4.21622	4.54713	4.08031	4.12954	4.03973	4.08822	3.82873	4.05958
TC01001005.hg.1	3.61652	3.71166	3.59548	3.85118	3.57954	3.43073	3.76051	3.7877	3.56333	3.72511	3.48354	3.60912	3.8293	3.54785	3.6926	3.28428	3.54982	3.83366	3.86364	3.51596	3.33045	3.54418	3.06651	3.34486
TC01001006.hg.1	3.78112	3.76394	3.87591	3.96847	4.16056	4.01806	3.86768	3.65226	3.61217	3.83687	3.96102	3.9407	4.11012	3.21576	3.6273	3.4051	3.77593	4.39888	4.23267	4.50905	3.88766	3.62654	3.51685	4.52108
TC01001007.hg.1	8.97799	8.1618	8.07939	7.53203	8.73842	8.81919	8.65379	8.65001	8.19576	8.47245	9.19648	8.64822	8.76028	8.08895	8.22931	7.90047	8.69301	9.71962	9.43177	8.56759	8.59732	7.62562	8.62026	9.32877
TC01001008.hg.1	4.37051	4.21487	4.01904	4.57999	4.27173	4.25125	4.09889	4.31613	4.13408	4.14083	4.03724	3.98084	3.8614	3.78259	4.25681	4.17935	4.3308	4.2752	4.38835	4.14302	4.33334	3.93165	4.06494	4.20694
TC01001009.hg.1	4.56493	4.19127	4.32953	4.60797	4.78004	4.5852	4.26781	4.56596	4.55666	4.00388	4.28763	4.5151	4.35897	4.57007	4.52632	4.51952	4.80776	4.45923	4.73079	4.4375	4.36415	4.19156	4.36299	4.09319
TC01001010.hg.1	7.63625	6.98812	8.25831	8.66539	6.53268	7.11093	7.77799	8.02595	7.79641	7.70524	5.38259	8.28408	6.98955	8.66872	6.9176	7.17243	6.45702	8.8322	8.18838	8.10743	7.0757	7.42539	7.53999	7.31105
TC01001011.hg.1	3.31181	3.3286	3.51816	3.68163	3.39656	3.40223	3.49793	3.15937	3.05888	3.36214	3.39128	2.97893	2.92129	3.0404	3.29183	3.32459	3.08746	3.06245	3.2741	3.3094	3.16667	2.93277	3.14938	3.52799
TC01001012.hg.1	5.36406	5.32053	5.18898	5.59233	5.33243	5.3766	5.94469	5.4142	5.26753	5.30558	5.33831	5.24426	5.20206	5.15987	5.42258	5.39386	5.27013	5.21972	5.22615	5.08395	5.32356	5.32834	5.02857	5.51593
TC01001013.hg.1	3.68692	3.59362	3.66505	3.63227	3.90047	4.04463	3.58885	3.82944	3.69044	3.52233	3.75	3.54557	3.55027	3.61452	3.94162	3.70086	4.13541	3.22687	3.97822	3.69391	3.68979	3.50409	3.6734	4.03219
TC01001014.hg.1	9.28047	9.53478	9.48368	9.62194	9.03482	9.6122	8.99392	9.53749	8.98093	9.87064	8.02419	10.9098	8.68624	9.18492	9.38247	8.25789	9.046	8.61479	9.6248	8.70392	9.02104	8.42553	9.6075	8.87559
TC01001015.hg.1	4.71488	5.2103	4.87051	5.0975	4.49405	4.73256	4.79936	4.82612	4.53561	5.39095	4.37534	5.60163	4.74045	4.81048	4.67288	4.84321	4.61677	4.71314	4.84383	4.52967	4.57957	4.66892	5.04258	4.99788
TC01001016.hg.1	4.02172	3.88641	3.85153	3.91266	3.38328	4.39067	3.52485	3.79935	4.03092	4.08905	3.74447	3.83162	3.74255	3.84716	4.07563	4.17576	4.05335	4.19956	4.28283	4.00385	4.05513	3.8041	4.29335	4.00514
TC01001017.hg.1	4.65401	3.92918	4.1586	4.12175	4.14769	4.37116	3.76472	4.3109	5.04259	4.58512	4.25455	4.23259	4.23663	4.14384	4.45232	4.65074	4.60569	5.36589	4.47789	4.51236	4.62535	4.38344	4.30358	4.5967
TC01001018.hg.1	9.58038	9.93291	10.0327	9.20723	10.1823	9.84799	10.4844	10.0188	9.95664	9.74814	10.6259	9.50612	10.3496	9.98635	9.94935	10.5449	9.75806	9.81156	9.39925	9.73117	10.1098	10.5717	9.48408	10.0429
TC01001019.hg.1	4.21433	4.12815	5.56615	4.42445	5.11906	5.71209	4.5144	5.37715	5.18183	5.15522	5.28239	5.55572	5.36466	4.44754	5.22917	4.99689	5.34014	5.88989	6.04068	4.72419	5.22532	4.19557	4.78017	5.82392
TC01001020.hg.1	4.31901	4.63747	5.05674	4.91804	4.51536	4.91716	4.18168	4.69426	5.11265	4.85911	4.49589	4.73867	4.30279	4.40561	4.60009	4.24827	4.17164	4.90067	5.151	4.57601	4.72328	4.29199	4.73553	4.83725
TC01001021.hg.1	3.85941	3.7982	3.5877	3.77563	3.39823	3.80445	3.69233	3.61111	3.56476	3.47446	3.72467	3.45206	3.71577	3.60746	3.77544	3.39334	3.66042	3.86695	3.7058	3.67699	3.50751	3.3067	3.64738	3.63869
TC01001022.hg.1	12.1737	12.5651	12.2298	11.1041	11.9861	11.608	11.7621	12.3694	12.8524	11.1828	12.6129	11.4274	12.1492	12.9231	12.7643	12.4216	12.5113	12.4283	11.9613	11.938	11.546	12.8797	11.5628	12.2711
TC01001023.hg.1	4.66488	3.43392	4.57237	4.76039	4.61985	5.97736	5.11194	4.35758	5.32759	4.70032	5.54777	5.02691	5.01957	4.64296	6.0822	4.95701	5.34291	4.69785	4.54019	5.18341	5.7743	5.50223	5.9872	4.29739
TC01001024.hg.1	4.33089	4.39247	4.36771	4.21557	4.17947	4.45341	4.25971	4.34754	4.31168	4.41713	4.3299	4.36935	4.44936	4.29828	4.34705	4.42779	4.39719	4.36114	4.35503	4.42684	4.36578	4.26854	4.43822	4.39061
TC01001025.hg.1	6.33387	7.25867	6.28273	6.005	6.97255	6.84055	6.00188	6.73799	5.88003	5.74064	6.82603	6.36388	6.44145	6.5829	6.61048	6.37467	7.57714	6.53424	6.99542	6.42096	7.0531	7.15942	6.65686	6.92558
TC01001026.hg.1	6.0884	6.11814	6.38076	6.17868	6.06416	5.95294	6.16812	6.23928	6.05649	5.75623	6.94	5.84453	6.49891	6.09377	6.08783	6.71927	6.22206	6.37238	5.84673	5.9401	6.08594	6.44574	5.97803	6.21584
TC01001027.hg.1	4.78405	4.74327	4.33831	5.36457	4.59578	4.21083	4.50013	4.29138	4.19928	3.76572	4.21959	4.15116	4.21793	3.90426	4.031	4.11646	4.18105	4.62093	4.04773	3.73767	3.98358	4.68364	3.86922	3.98278
TC01001028.hg.1	3.917	4.08273	3.77799	4.35302	3.63751	3.4226	3.75449	3.60342	4.04777	3.72539	3.59425	3.43238	3.58293	3.57659	3.63518	3.37385	3.7144	3.65811	3.50577	3.54661	3.5343	3.72855	3.68602	3.49919
TC01001029.hg.1	9.0929	8.99711	8.94959	8.15859	9.05557	8.09996	9.65267	9.05673	8.94687	9.10345	9.29761	8.80511	9.31978	9.89321	8.75718	9.03299	9.23419	9.17382	8.37209	8.79159	8.53065	9.50951	9.1939	8.77549
TC01001030.hg.1	14.9597	14.8105	14.3686	14.1756	15.2354	15.1551	14.2366	13.74	14.7772	16.0772	14.745	13.3035	13.9986	13.1325	11.9913	16.6186	15.2201	14.035	16.0175	14.0411	15.21	13.8043	15.1644	14.8266
TC01001031.hg.1	4.82376	5.23549	5.03918	4.80586	4.92056	4.37908	4.85461	4.80205	4.92924	5.08012	5.11137	5.3213	4.94813	4.76336	4.87706	4.85823	4.65523	5.52119	4.86119	4.87372	4.33362	4.83598	4.56537	4.85429
TC01001032.hg.1	3.59161	3.88116	3.52704	4.05958	3.57364	3.6708	3.75246	3.91827	4.0763	3.94295	3.65143	3.82689	3.7975	3.39058	4.49477	3.77692	3.48487	4.33911	4.24208	4.21623	4.31738	3.91111	3.82721	3.88353
TC01001033.hg.1	6.85097	6.95154	6.91951	6.13466	6.47171	6.30711	7.31315	6.74517	6.85304	7.05198	7.04052	6.51436	7.14838	7.21704	6.81731	7.16826	7.03108	7.10172	6.44911	6.92292	6.73584	7.26505	7.08825	6.68648
TC01001034.hg.1	5.66676	5.81322	5.84376	5.23341	5.7004	5.66388	5.63316	5.70869	5.77203	5.48562	6.14049	5.49094	5.9606	5.96909	5.64366	5.76577	5.96202	5.71537	5.56714	5.6757	5.61213	6.19308	5.73585	5.70136
TC01001035.hg.1	5.802	6.82386	6.89783	6.1841	6.82043	6.34246	6.73649	6.21318	6.14283	6.36975	6.42303	6.73205	6.8275	6.40332	6.20796	6.60105	6.34743	6.2988	6.59481	5.88508	6.13283	6.62756	6.33899	6.04272
TC01001036.hg.1	3.72215	3.54697	3.78772	3.60626	3.32737	3.70223	3.6172	3.8411	3.88502	3.96137	3.84008	3.56318	3.79091	3.56955	3.71483	3.78837	4.08495	4.008	3.73347	3.66747	3.73366	3.91673	4.25728	3.94
TC01001037.hg.1	3.93841	3.82351	3.96335	3.82217	4.1415	3.7954	3.73353	3.81881	3.82779	3.92292	3.85299	3.79825	3.71107	3.58136	3.88521	3.74431	3.82804	3.85406	3.90037	3.88393	3.88415	3.70251	3.7232	3.75936
TC01001038.hg.1	4.08225	3.79309	3.73979	4.13631	4.0353	3.9023	3.54912	4.11608	4.27711	3.90764	4.0331	3.49087	3.88324	3.57874	4.26793	4.07299	3.90437	4.01627	4.35724	4.23044	4.30495	4.09005	3.62186	3.85235
TC01001039.hg.1	3.80126	3.75533	3.71511	3.85024	3.5789	4.02208	3.50494	3.60473	3.84345	3.67848	3.63069	3.4923	3.65601	3.62156	3.715	3.8138	3.5585	4.10037	3.98537	3.96291	3.84493	3.59505	3.85069	3.90338
TC01001040.hg.1	3.80981	3.91818	4.0891	4.21014	4.03045	4.0111	3.70183	3.91152	4.0093	3.76753	3.92046	4.00795	3.98747	3.8655	3.92093	4.04631	3.94861	4.00195	4.13023	4.10562	4.05184	4.0541	4.07619	3.91224
TC01001041.hg.1	3.8593	3.76008	3.60649	4.37314	3.60025	3.75734	3.73567	3.95024	4.4251	3.58181	3.58327	3.64419	3.4767	3.58204	3.82983	3.65605	3.76052	3.94186	3.83469	4.2968	3.61077	3.622	3.56009	3.79074
TC01001042.hg.1	3.77627	3.31675	3.70321	3.86362	3.45729	4.39299	3.34535	4.23412	3.54571	3.58248	3.70335	3.71191	3.53982	3.52711	4.19375	3.51839	3.71623	3.66058	3.60419	4.13506	3.70175	3.45217	3.50013	3.55615
TC01001043.hg.1	4.28528	4.18663	4.28191	4.45596	4.18573	4.38839	4.09874	4.2251	4.34814	4.29876	4.15322	4.18154	4.25532	4.03467	4.3082	4.52099	4.27914	4.1932	4.26051	4.35989	4.20286	4.28827	4.09302	4.26732
TC01001044.hg.1	5.0442	5.57596	4.90012	4.89468	5.63045	5.72308	5.76912	5.17687	5.72854	5.49894	5.06945	5.41793	5.43576	4.94071	5.63217	5.48918	4.94883	5.09304	5.77569	5.30251	5.71145	4.59284	5.36118	5.82111
TC01001045.hg.1	5.26109	5.05136	5.09998	5.38288	5.43051	5.21585	5.33458	5.24557	5.2483	5.21764	5.08495	5.09905	4.85803	5.10869	5.42631	5.26038	5.16768	5.05926	5.07172	5.14506	5.2929	5.09578	5.41939	5.19247
TC01001046.hg.1	8.6264	9.25645	8.96708	8.36097	9.30572	9.61783	9.15415	9.04931	9.70209	9.16524	8.72123	9.77572	8.93779	8.89222	9.80663	8.82057	8.68438	8.67527	9.82025	9.03261	9.14734	8.61019	8.5272	9.06873
TC01001047.hg.1	6.04621	6.20016	5.98911	5.27813	5.39357	6.65695	5.74647	5.75292	6.17878	6.43987	5.84572	7.07734	5.45827	5.97257	6.58781	5.20397	5.53528	4.8401	6.71655	5.93189	5.89768	5.60231	5.95016	5.59644
TC01001048.hg.1	4.82583	5.59849	4.79048	4.74031	5.59636	5.61523	4.83975	4.89419	5.49664	5.23995	5.01807	5.8684	4.74209	4.48883	6.4827	4.46068	4.47245	4.93492	5.19973	5.5549	5.16033	5.26254	4.80883	4.68055
TC01001049.hg.1	5.91273	5.57935	5.82514	5.86261	5.39921	6.34658	5.64327	5.4185	5.92023	6.0239	5.48126	6.73928	5.42019	5.62184	6.39879	4.99656	5.34562	5.65872	6.05121	5.59312	5.71544	5.32493	5.58918	5.90133
TC01001050.hg.1	10.907	11.5065	10.5555	12.7855	11.3479	11.5717	11.3893	12.2069	11.5451	11.0749	11.2355	11.5974	11.3951	10.9034	11.764	10.9862	10.8791	10.031	10.8213	10.9093	11.4996	10.8735	11.1488	11.0816
TC01001051.hg.1	3.0214	3.23951	3.21693	3.14133	3.00221	3.0446	3.08886	3.30808	3.32006	3.19931	3.03325	3.34824	3.10679	3.22046	3.49911	3.26644	3.36319	3.21495	3.45438	3.19592	3.20162	3.12379	3.87794	3.41583
TC01001052.hg.1	4.8361	4.79241	4.65413	4.18831	4.77449	4.89506	4.74573	4.72723	4.8967	4.84719	4.85774	4.75781	4.97269	4.92269	5.29199	4.88824	5.30741	4.93855	4.82839	5.18975	4.84461	4.94142	5.10439	4.664
TC01001053.hg.1	9.97332	9.20333	9.50483	8.68543	9.22948	8.0318	10.109	9.22771	10.2085	9.93159	9.38361	9.95861	10.176	10.3221	9.6673	9.30593	9.66475	10.2486	9.77021	9.68833	8.5873	9.81477	10.1535	9.32071
TC01001054.hg.1	3.66301	3.61987	3.18814	3.56981	3.55275	3.97239	3.89169	3.73529	3.33663	3.39956	3.77659	4.01621	3.79696	3.44576	3.76179	3.88359	3.90014	3.82294	4.12823	3.2207	3.74336	3.5637	3.56903	3.49532
TC01001056.hg.1	11.4428	11.3456	11.7051	7.09866	11.9003	10.83	9.91969	10.9704	12.3892	8.58568	12.1056	9.77815	12.0119	13.7063	10.1715	10.1226	7.32819	10.7538	10.3224	9.86806	12.3847	14.0484	11.9454	11.8097
TC01001057.hg.1	13.5358	12.6037	12.4401	9.6479	13.9017	11.6838	11.8349	12.1855	12.9444	10.5745	13.0513	11.6574	13.483	13.8812	11.8687	12.3929	9.24574	11.7212	11.3904	11.4815	12.4627	13.9293	12.5853	12.9261
TC01001058.hg.1	9.48153	8.78149	9.03036	3.87588	10.3092	9.42916	8.04588	9.51423	9.60437	8.19893	11.3519	8.76028	9.75028	10.1298	9.03257	8.05314	5.38954	8.59334	8.62629	7.98316	9.6103	10.9696	8.51057	9.37669
TC01001059.hg.1	9.48153	8.78149	9.03036	3.87588	10.3092	9.42916	8.04588	9.51423	9.60437	8.19893	11.3519	8.76028	9.75028	10.1298	9.03257	8.05314	5.38954	8.59334	8.62629	7.98316	9.6103	10.9696	8.51057	9.37669
TC01001060.hg.1	9.51747	9.10179	8.79964	8.53853	9.14304	9.08077	8.5107	9.58663	8.37614	8.74947	8.3875	8.84279	8.37412	8.10411	9.48379	8.13258	8.98717	8.06777	8.47303	8.75205	9.17441	8.61398	9.35614	8.04105
TC01001061.hg.1	4.49352	5.90051	4.89233	4.72883	5.83143	4.92338	5.67805	5.20433	7.71809	5.58521	5.63771	6.34203	6.71011	7.02264	4.96706	5.13497	5.16244	5.35293	5.33494	4.94805	4.62261	8.23876	7.31905	4.79608
TC01001062.hg.1	5.39752	5.45137	5.25215	5.42603	6.41983	5.69668	5.15565	6.04076	5.52262	4.93226	6.81602	5.80717	5.84927	5.98762	5.31042	4.84536	4.95897	6.2675	6.03235	5.91587	5.56628	6.66574	5.86751	5.72002
TC01001063.hg.1	6.18493	5.85255	5.46688	6.53575	6.51476	6.26135	4.89545	5.66843	5.4983	5.3001	6.56636	5.74692	5.66262	5.8293	5.16747	5.24334	4.39538	5.64263	5.7651	4.83284	5.99129	7.99876	5.60554	5.56078
TC01001064.hg.1	9.48153	8.78149	9.03036	3.87588	10.3092	9.42916	8.04588	9.51423	9.60437	8.19893	11.3519	8.76028	9.75028	10.1298	9.03257	8.05314	5.38954	8.59334	8.62629	7.98316	9.6103	10.9696	8.51057	9.37669
TC01001065.hg.1	9.51747	9.10179	8.79964	8.53853	9.14304	9.08077	8.5107	9.58663	8.37614	8.74947	8.3875	8.84279	8.37412	8.10411	9.48379	8.13258	8.98717	8.06777	8.47303	8.75205	9.17441	8.61398	9.35614	8.04105
TC01001066.hg.1	5.37952	6.76511	5.01335	5.22825	6.15467	5.78275	5.13942	6.27778	6.68191	5.80351	7.7519	6.2637	6.81667	5.20318	5.73949	5.95932	5.02418	7.39161	5.04482	6.18633	5.28422	8.68711	7.20835	5.53412
TC01001068.hg.1	5.72291	4.89083	6.16117	5.28242	6.90793	6.07011	5.27599	6.58075	7.87488	5.91321	6.76672	6.48041	5.44827	7.43485	6.34611	4.9567	5.72753	5.94349	5.93071	5.57901	4.2588	6.53417	5.44184	6.83949
TC01001069.hg.1	3.98438	4.36183	4.00678	3.91286	4.02707	4.34609	3.7819	3.8617	5.20268	4.42858	3.82954	3.92658	3.84439	3.87176	3.98897	3.56458	4.0099	4.44634	4.02046	4.24661	3.96007	3.76407	3.98035	3.769
TC01001070.hg.1	6.60495	6.97212	6.70696	7.07052	6.71472	6.56461	6.83934	6.66585	7.15535	6.67373	6.76921	6.55628	6.50357	6.75222	6.85147	6.45843	6.77672	6.71516	6.86273	6.86316	6.61411	7.02309	6.3332	6.57752
TC01001071.hg.1	9.86843	10.0679	9.85832	9.04542	10.0102	10.5321	10.2081	9.77768	10.3109	9.8133	9.68201	10.3705	9.86039	9.48375	9.73179	9.50302	9.90791	10.2381	10.5199	10.4343	9.50098	9.6468	9.80148	10.3735
TC01001072.hg.1	8.66953	9.46334	9.21185	9.24472	9.04109	9.58466	9.09537	9.4336	9.59045	9.25769	10.0054	9.121	9.34448	9.63691	9.46786	8.76061	9.54765	9.1941	9.76497	9.79581	9.25417	9.56428	8.47659	9.37484
TC01001073.hg.1	8.12468	8.83803	8.62992	7.94215	8.68243	8.53238	8.75954	8.80653	8.50927	8.56971	8.21627	8.85431	8.94379	8.47427	8.66007	8.0769	8.83788	8.36855	8.39795	9.313	8.95765	8.66455	8.92484	8.00544
TC01001074.hg.1	12.2113	12.6488	11.8112	12.6575	12.5168	12.3263	12.1689	13.0579	12.6937	11.8252	12.2319	12.1148	12.3997	11.9719	12.6541	11.9817	11.7705	11.2846	11.5549	12.124	12.1655	12.0882	12.1713	11.854
TC01001076.hg.1	2.58229	2.82918	2.64557	2.54856	2.66177	2.70103	2.72925	2.61612	2.97812	2.76166	2.99677	2.64548	2.7823	2.96624	2.77546	2.69222	2.76776	2.86104	2.90739	2.77007	2.74742	2.93974	2.81334	2.88244
TC01001077.hg.1	8.50409	8.48003	8.60412	8.89081	8.54889	8.61244	8.40578	8.62942	8.62706	8.79896	9.29285	8.51674	9.33985	8.98083	8.75145	8.83594	8.27616	8.66921	8.84632	9.13468	8.60584	9.21435	7.88732	8.6895
TC01001078.hg.1	3.23799	3.30911	3.44491	3.33798	3.48692	3.33356	3.5836	3.46036	3.65405	3.39865	3.56153	3.26809	3.41464	3.5797	3.47914	3.38794	3.28138	3.43775	3.65346	3.43686	3.36229	3.39046	3.35693	3.4474
TC01001079.hg.1	5.67953	5.46315	5.301	5.6265	5.58069	5.75082	5.52278	6.13489	6.22612	6.02206	5.89884	5.50274	5.88923	5.75732	5.77152	5.73538	5.51523	6.18092	5.95197	6.57419	6.02187	6.3578	5.91486	5.94177
TC01001080.hg.1	4.77978	4.57147	4.73438	4.86678	4.80325	4.72113	4.90227	4.99796	4.86911	4.72547	4.66162	4.38276	4.43776	4.59298	4.77502	4.64917	4.86845	5.31428	5.25095	5.16232	5.09017	4.52271	5.22812	5.21965
TC01001081.hg.1	3.37022	3.74801	3.60634	3.52396	3.59038	3.49693	3.38027	3.29876	3.3294	3.46517	3.32648	3.75634	3.56557	3.38626	3.41191	3.72528	3.92893	3.07379	3.25491	3.59952	3.4002	3.33373	3.38357	3.79368
TC01001082.hg.1	4.22067	4.51238	4.29936	4.64208	4.78808	5.46688	5.4266	5.27981	5.05172	5.39306	6.05202	5.05626	5.29453	5.20711	4.48736	4.76741	5.10385	4.96702	4.89014	4.42783	4.80907	4.00627	4.61943	4.74587
TC01001083.hg.1	8.37794	8.97615	8.6612	8.22891	7.77553	8.61441	7.96141	8.64806	8.06363	8.08348	8.36266	8.14425	7.60112	8.24337	8.21278	7.70688	9.00819	8.1768	8.7016	7.74337	8.37782	7.71897	7.88463	8.58081
TC01001084.hg.1	7.48662	8.35834	7.48921	7.76818	6.89224	7.78721	7.61166	7.80808	7.22939	7.73369	6.54477	7.97956	6.61479	7.89627	7.083	6.43867	8.67653	7.57688	7.53379	6.47964	6.93706	6.68624	7.28499	7.19094
TC01001085.hg.1	4.28539	4.57919	4.90574	4.78377	4.38785	4.01206	4.50755	4.70283	4.22699	4.47028	3.80706	4.9501	3.76288	5.09492	3.87059	4.60303	4.69602	3.54492	4.30403	4.15983	4.37006	3.73461	4.16883	4.18031
TC01001086.hg.1	9.28313	9.43562	9.47875	8.44818	9.19304	8.98733	10.1537	9.50776	9.66171	9.6065	9.38214	9.83068	9.42813	10.052	9.50447	9.09322	9.91676	9.44973	9.28194	9.22365	9.47082	9.82527	9.42448	9.20288
TC01001087.hg.1	7.3609	7.50896	7.52436	7.25612	8.43072	8.66264	7.89376	7.93599	7.8682	8.14265	8.64166	8.70809	8.52187	7.34688	7.98093	8.15457	7.98028	8.16762	8.76797	7.60416	8.002	7.98771	7.85643	8.73556
TC01001088.hg.1	3.00428	2.93038	2.79758	3.0693	2.80045	2.77835	2.71783	2.94978	2.80247	2.70659	2.80666	2.82879	2.84927	2.82292	2.80032	2.88308	2.86797	2.81802	2.97373	2.85873	2.98854	2.83158	2.99118	2.89633
TC01001089.hg.1	4.01209	3.9753	4.0013	4.26103	3.79626	3.62102	3.71507	3.72842	3.5369	3.57936	3.67264	3.63613	3.4906	3.6204	3.66248	3.59551	3.52736	3.63661	3.66162	3.66894	3.65488	3.53439	3.76118	3.58352
TC01001090.hg.1	17.2422	17.6131	17.6259	17.3805	17.2502	17.3724	17.9778	17.7322	17.7409	17.6596	17.4657	17.5082	17.5849	17.704	17.6514	16.8534	17.7554	17.4156	17.6119	17.3439	17.4506	17.403	17.4922	17.5455
TC01001091.hg.1	4.55725	4.44196	4.27753	4.66214	4.26146	4.1204	4.29856	4.22257	4.21033	4.30341	4.07893	4.12384	4.35191	4.15179	4.22994	4.33981	4.33257	4.11052	4.19899	4.09555	4.19039	4.30571	4.18167	4.08549
TC01001092.hg.1	7.66273	8.32603	8.03882	7.82969	8.15959	7.97901	8.00268	7.86878	8.15017	7.49734	8.08549	7.63266	7.95982	8.11277	8.0796	8.61121	7.98372	7.8886	7.96707	8.28051	8.07829	8.54199	7.80288	8.07461
TC01001093.hg.1	8.23311	8.53848	8.44215	7.7748	8.29061	8.19798	8.86711	8.22031	8.63484	9.09608	8.56129	8.42975	8.45897	9.01055	8.15471	8.5135	8.72372	8.25639	8.37372	7.85807	8.07474	8.5805	8.59016	8.5049
TC01001094.hg.1	6.49981	6.13184	6.36898	5.96474	6.60087	6.41303	6.84135	6.71547	6.49396	6.20969	6.71199	6.40789	6.34199	6.7242	6.3717	6.62153	6.67035	6.60141	6.25833	6.5664	6.43333	6.96307	6.45331	6.49999
TC01001095.hg.1	4.30936	4.48621	4.47504	4.3786	4.28975	4.33798	4.26888	4.26428	4.29341	4.31518	4.32818	4.23681	4.21157	4.29036	4.37457	4.28264	4.21115	4.28274	4.29651	4.25879	4.31112	4.33971	4.22258	4.30575
TC01001096.hg.1	4.3944	4.2946	4.39647	4.3445	4.32957	4.15926	4.1676	4.1986	4.11254	4.16648	4.13192	4.2439	4.22199	4.31439	4.15243	4.1995	4.20762	4.21342	4.2345	4.30757	4.08634	4.15994	4.20291	4.26919
TC01001097.hg.1	6.08346	6.42096	6.29773	6.62235	6.73033	6.53552	6.37054	6.32989	6.24478	5.98394	6.41899	6.3438	6.28132	6.16301	6.35689	6.64954	6.42039	5.94523	6.22372	6.1603	6.35482	6.41624	5.75359	6.50062
TC01001098.hg.1	8.06898	8.29695	8.1056	8.14119	8.22706	7.96178	8.63436	8.10372	8.24865	8.29925	8.22163	7.8933	8.05699	8.33953	8.1394	8.33908	8.37865	8.35137	7.9791	7.94406	8.07187	8.19833	8.34834	8.54992
TC01001099.hg.1	4.50701	4.57076	4.57794	4.4671	4.54964	4.66452	4.59118	4.68864	4.61934	4.50979	4.65801	4.59133	4.53517	4.62662	4.53901	4.56054	4.69638	4.68771	4.63401	4.7952	4.76689	4.62316	4.61092	4.52923
TC01001100.hg.1	3.89515	3.37671	3.67347	3.69161	3.50973	4.00755	3.45702	3.52617	3.46601	3.52711	3.67297	3.5738	3.52116	3.64155	3.70069	3.9385	3.40714	4.13184	3.65817	3.53017	3.18677	3.62871	3.73947	3.53865
TC01001101.hg.1	8.57724	8.72555	8.6759	7.85381	8.31991	7.4961	9.47631	8.38767	8.83573	8.07677	8.96015	8.02521	9.02369	9.55023	8.71135	8.64792	8.98304	8.55838	7.9891	8.68224	8.33205	9.23194	8.59922	8.19899
TC01001102.hg.1	4.51028	4.53674	4.32511	4.58818	4.49846	4.47483	4.35406	4.32796	4.53121	4.60827	4.35159	4.05201	4.20883	4.09572	4.44225	4.51073	4.60357	4.9632	4.75304	4.14343	4.2319	4.41153	4.1765	4.36226
TC01001103.hg.1	4.14489	4.24064	4.38023	4.54942	4.4568	4.87249	4.94065	4.64513	4.70457	4.61559	4.51644	4.59856	4.97653	4.61808	4.37101	4.82301	4.81426	4.42372	4.87225	4.70946	4.61371	4.58164	4.15972	4.91821
TC01001104.hg.1	4.43486	4.2057	4.60404	4.57344	4.61315	4.36376	4.4624	4.22732	4.41325	4.41536	4.42038	4.59111	4.10174	4.24215	4.27661	4.50376	4.16822	3.95732	4.54636	4.25132	4.18901	4.21352	4.16999	4.13084
TC01001105.hg.1	4.63382	4.43525	4.14032	4.32707	4.27883	4.7599	4.02125	4.57925	3.94686	4.43094	4.66896	4.45725	4.5408	4.40103	4.57622	4.08863	4.87246	4.56155	4.84777	5.14898	4.69827	4.13908	4.30914	5.1367
TC01001106.hg.1	14.6327	15.1889	14.9171	13.598	14.5867	14.7577	15.4345	14.6885	14.688	14.7648	14.829	14.7215	15.0012	14.5393	14.4888	14.7281	14.7714	14.4792	14.9749	14.1139	14.5772	14.9673	14.3017	15.0085
TC01001107.hg.1	10.5609	9.65862	9.28564	7.85437	10.0709	10.1646	12.1061	11.6191	11.1566	10.2904	11.4459	12.1703	10.543	12.0421	11.6202	10.0757	11.9167	12.9975	10.8794	11.3039	9.24075	12.668	10.6446	11.2533
TC01001108.hg.1	3.73338	3.56938	3.59718	3.50802	4.15459	3.25881	3.6694	3.37917	3.4821	3.60824	3.39805	3.32782	3.39316	3.27834	3.22368	2.9584	3.10438	3.58892	3.57206	3.31577	3.1277	3.26108	3.681	3.45978
TC01001109.hg.1	4.09545	4.10112	3.86035	5.16492	4.92947	3.97009	4.1556	4.19343	4.00598	3.96766	3.94711	4.38872	4.1279	3.71642	4.40137	3.84077	3.91141	4.71609	4.38975	4.06645	4.12026	4.13822	4.24116	4.1787
TC01001110.hg.1	7.76281	7.53195	7.52004	7.0866	7.28651	7.14039	7.82779	7.21793	7.88879	6.86313	7.78601	7.33492	7.59791	7.76757	6.95434	7.10621	7.31508	7.25424	7.3442	7.65936	7.28752	7.87449	7.65336	6.81134
TC01001111.hg.1	8.63702	8.53924	8.43837	6.99778	8.32934	8.47075	8.66865	8.23132	8.47224	8.39774	8.31749	8.09821	8.52152	8.68187	7.92281	8.70462	8.6934	8.3336	8.37062	7.99288	8.17356	8.75456	8.50005	8.48167
TC01001112.hg.1	7.0508	7.13785	7.2055	6.42826	6.92415	7.00418	7.41652	6.96025	6.94313	6.95915	7.66964	6.68573	7.33745	7.15415	6.73595	7.62215	7.18119	7.06604	6.86228	6.98783	6.89318	7.41865	7.17854	6.74261
TC01001113.hg.1	6.20848	6.35104	6.44877	6.28322	6.5854	6.3527	6.20284	5.95793	6.35311	5.86106	6.31443	6.05829	6.26765	6.16059	6.23834	7.51054	5.82441	5.80571	5.86419	6.37996	6.57321	6.82152	5.76309	6.03271
TC01001114.hg.1	3.62402	3.45757	3.52745	3.13165	3.66168	3.31176	3.12745	3.44366	3.67738	3.70095	3.70656	3.47883	3.45584	3.81479	3.5336	3.45883	4.15859	3.57438	4.18836	3.71211	3.81845	3.70254	3.95962	3.48923
TC01001115.hg.1	4.75233	4.41331	4.61353	4.68268	4.72983	4.71324	4.08026	4.46681	4.55828	4.38921	4.63312	4.30567	4.39872	4.20376	4.5529	4.32363	4.72263	4.94285	4.90369	4.76716	4.99582	4.66312	4.74827	4.85362
TC01001116.hg.1	3.23046	3.17279	3.15801	3.47575	3.14412	2.96716	3.30916	3.14725	3.32951	3.15107	3.01175	3.15049	3.13918	2.84584	2.84381	3.22146	3.12693	3.50992	3.56595	3.54037	3.64462	2.90271	3.12172	3.06235
TC01001117.hg.1	3.59558	3.42611	3.46195	3.73859	3.43348	3.3402	2.99205	3.29035	3.22344	3.22211	3.3411	3.46669	3.15972	3.14263	3.44329	3.01638	3.21699	3.18956	3.60119	3.45906	3.29811	3.08285	3.77805	3.52544
TC01001118.hg.1	9.69709	9.68677	9.6312	8.59735	9.52489	8.77092	10.2849	9.45606	9.75516	8.91895	9.90336	8.81111	9.85556	10.3807	9.55461	9.7858	9.80042	9.62962	8.96129	9.6952	9.41559	10.3141	9.42508	9.09186
TC01001119.hg.1	4.24966	4.2282	4.1962	4.32289	4.2724	4.21118	4.02546	4.02731	4.16664	4.13821	3.92378	3.87855	3.93484	3.79389	4.12062	3.85093	4.53693	4.5983	4.03282	4.07012	4.06845	4.15082	4.02019	3.93831
TC01001120.hg.1	4.14489	4.24064	4.38023	4.54942	4.4568	4.87249	4.94065	4.64513	4.70457	4.61559	4.51644	4.59856	4.97653	4.61808	4.37101	4.82301	4.81426	4.42372	4.87225	4.70946	4.61371	4.58164	4.15972	4.91821
TC01001121.hg.1	7.67976	7.96235	7.57995	7.16652	7.94627	7.25416	8.68113	7.30666	7.34491	7.15721	8.36424	7.88162	7.84546	8.38124	7.51828	6.65354	7.16462	7.57668	7.44791	7.06974	7.07355	7.29758	7.0608	7.97989
TC01001122.hg.1	5.18617	4.66535	4.98581	5.08117	5.01643	4.50688	4.75441	4.60009	4.86993	4.80427	4.71445	4.67467	4.48049	4.59235	4.53635	4.87716	4.63953	4.34032	4.93178	4.72057	4.36987	4.54868	4.56129	4.50577
TC01001123.hg.1	3.83738	4.05173	3.97565	4.2581	3.99002	3.89328	4.4078	3.73866	4.40073	3.87268	4.02492	3.86759	4.12706	3.93434	4.23574	4.19049	4.8173	4.21183	4.36445	4.6133	4.02387	4.04949	3.7772	3.8043
TC01001124.hg.1	4.63382	4.43525	4.14032	4.32707	4.27883	4.7599	4.02125	4.57925	3.94686	4.43094	4.66896	4.45725	4.5408	4.40103	4.57622	4.08863	4.87246	4.56155	4.84777	5.14898	4.69827	4.13908	4.30914	5.1367
TC01001125.hg.1	3.77039	3.58509	3.72521	3.43282	3.39139	4.34615	3.63519	3.62163	3.45116	3.83323	3.58757	3.45296	3.60533	3.5516	3.38426	3.42478	4.0036	3.84684	3.59412	3.3239	3.51262	3.11401	3.58807	3.43606
TC01001126.hg.1	2.77226	2.71885	2.7971	2.83372	2.60493	2.80032	2.68385	2.92286	2.88623	2.83149	2.95934	2.8973	2.87478	2.82194	2.85467	2.82173	2.76512	3.08598	2.7946	2.83297	2.88715	2.89587	2.86625	2.85222
TC01001127.hg.1	4.6367	4.43396	4.31741	4.32406	4.2194	5.30946	4.61306	4.70876	4.50633	4.73997	5.36213	5.1335	4.71249	4.55593	4.76466	5.47623	4.70947	4.42634	5.16855	4.96461	4.41543	5.2911	4.61319	4.66275
TC01001128.hg.1	3.52264	3.64553	3.81912	3.52679	3.76666	3.49937	3.45928	3.55717	3.65902	3.52543	3.41209	3.37183	3.42889	3.45081	3.82921	3.58804	3.5148	3.38699	3.55648	3.2598	3.43767	3.50286	3.34663	3.43438
TC01001129.hg.1	10.5609	9.65862	9.28564	7.85437	10.0709	10.1646	12.1061	11.6191	11.1566	10.2904	11.4459	12.1703	10.543	12.0421	11.6202	10.0757	11.9167	12.9975	10.8794	11.3039	9.24075	12.668	10.6446	11.2533
TC01001130.hg.1	4.02766	3.45589	3.26267	3.4862	3.54196	3.51254	3.40845	3.42301	3.31229	3.57644	3.39689	3.44322	3.59876	3.3623	3.46277	3.31879	3.47717	3.85509	3.78154	3.49795	3.60587	3.34274	3.58057	3.64255
TC01001131.hg.1	3.90558	3.94364	3.81783	3.74034	3.86862	3.49021	4.20597	3.87804	3.49452	3.88164	3.79479	4.22002	4.04052	3.50902	3.46815	3.75865	3.84075	3.46783	3.48107	4.00077	3.8187	3.91883	3.68817	3.44421
TC01001132.hg.1	4.27457	4.13394	4.11404	4.65347	3.97428	3.81802	3.84769	3.96555	3.75526	3.79051	3.84777	3.9976	3.73865	4.00122	3.88231	3.90778	3.84723	4.62699	3.80854	3.82914	4.24376	3.90549	3.9328	3.46509
TC01001133.hg.1	5.29971	5.18275	5.12337	4.54128	5.80867	5.94081	5.24832	5.61446	5.62574	5.19209	5.85623	5.83927	5.62494	5.17826	5.56676	5.08664	5.67121	6.00405	6.32913	5.77554	5.45449	5.21128	5.06817	5.75846
TC01001134.hg.1	3.18624	3.56556	3.75552	3.21149	3.85502	3.35506	3.61217	3.43404	3.26328	3.3173	3.3624	3.76156	3.08585	3.20835	3.18129	3.15495	3.15576	3.1945	4.10527	3.29938	3.30289	3.15108	3.51578	3.30774
TC01001135.hg.1	6.74882	6.97685	6.69999	7.21039	6.6781	6.49549	6.89782	6.67783	7.08207	6.58279	6.85698	6.37794	6.59826	6.84351	6.67845	6.73085	6.5556	6.69727	6.89349	6.6912	6.44287	6.95751	6.25439	6.6228
TC01001136.hg.1	9.86843	10.0679	9.85832	9.04542	10.0102	10.5321	10.2081	9.77768	10.3109	9.8133	9.68201	10.3705	9.86039	9.48375	9.73179	9.50302	9.90791	10.2381	10.5199	10.4343	9.50098	9.6468	9.80148	10.3735
TC01001137.hg.1	8.66953	9.46334	9.21185	9.24472	9.04109	9.58466	9.09537	9.4336	9.59045	9.25769	10.0054	9.121	9.34448	9.63691	9.46786	8.76061	9.54765	9.1941	9.76497	9.79581	9.25417	9.56428	8.47659	9.37484
TC01001138.hg.1	8.86147	8.80401	8.6912	9.13603	9.1731	8.93672	8.98114	8.56323	8.80524	8.65701	9.91063	8.60598	9.0885	9.06106	8.70719	8.76474	8.40706	9.34633	8.91586	9.31037	8.83701	9.12585	7.89688	8.72803
TC01001139.hg.1	9.76437	9.8346	10.162	9.43729	10.3648	10.8571	9.98703	10.352	10.8613	10.7848	10.8009	11.1641	10.2288	10.6351	10.2373	10.133	10.3495	11.3402	11.0483	10.5717	9.89602	10.2018	10.4731	11.2279
TC01001140.hg.1	4.3349	4.37323	4.70107	3.74768	4.26917	4.44373	4.45385	5.37829	5.44234	5.49198	5.02534	5.46898	4.42139	5.53649	5.61251	4.39871	4.58205	5.48649	6.12461	5.4432	4.80002	5.99401	5.37734	5.2455
TC01001141.hg.1	8.30039	8.41814	8.37698	8.07239	7.92957	8.5635	9.30341	7.74119	8.01104	7.68305	8.90553	8.33924	8.31435	8.15832	8.13767	7.97913	8.22026	7.77763	8.33063	8.2537	8.00582	8.84661	8.03741	8.16042
TC01001142.hg.1	9.55572	10.1772	9.38797	9.54557	10.4255	10.8838	10.4539	10.289	10.2126	10.3632	10.7386	10.6681	10.3698	9.39016	10.027	9.94122	10.2468	10.3422	10.699	9.90759	9.91468	10.2246	9.9913	11.0814
TC01001143.hg.1	4.96367	5.50568	4.76346	3.81855	5.04163	4.76103	5.21472	5.44697	5.87163	5.61237	5.78528	5.50323	5.30229	5.5549	6.46629	5.74479	5.55585	5.90926	6.19536	5.8209	5.29227	7.18457	5.50608	5.66707
TC01001144.hg.1	12.3362	12.6932	12.3054	11.1033	12.2212	12.2967	12.8915	12.1625	12.1171	12.1725	12.7996	12.0674	12.6716	12.0922	11.8964	12.4934	12.1072	12.1671	12.1772	12.0372	11.9708	12.6958	12.0111	12.1797
TC01001145.hg.1	6.04939	6.25552	6.20437	5.69776	5.59279	5.47201	6.08785	6.00203	6.05046	6.0174	6.61914	5.72294	5.77145	6.39024	5.69608	5.95122	5.82332	6.66052	6.22283	5.89959	5.64568	6.11156	5.96483	6.74477
TC01001146.hg.1	9.57654	9.19052	9.79066	8.12054	8.73022	7.89602	9.13819	8.72331	9.42664	8.19495	9.42151	8.49045	9.77926	9.95147	9.1989	8.78271	9.28995	9.01074	9.25289	9.17146	8.6032	10.802	9.39508	8.87292
TC01001147.hg.1	14.0489	14.4874	14.2198	12.8515	13.9496	14.2365	14.7783	14.1234	13.8729	14.1292	14.4054	14.1467	14.4095	13.8737	13.8568	14.1392	14.1041	13.9139	14.3619	13.6127	13.8506	14.2953	13.623	14.2797
TC01001148.hg.1	5.75173	6.06581	5.69555	4.66436	4.64164	5.22095	5.9296	5.53297	5.98394	5.44142	6.11215	5.19375	5.58643	6.11871	5.42139	5.41901	5.44653	5.93739	5.86421	5.56727	5.23294	6.06109	5.82285	5.77653
TC01001149.hg.1	10.0489	9.65517	10.0683	8.4623	9.16569	8.22055	9.58531	9.28431	9.82172	8.5692	10.0197	9.02861	10.2123	10.5137	9.79198	9.25502	9.59946	9.56804	9.62505	9.45377	8.9514	11.3447	9.9111	9.2826
TC01001150.hg.1	5.25502	5.33127	5.03383	5.31334	5.64595	5.41259	5.03092	5.11184	4.43362	5.04408	5.23626	4.91251	4.97388	4.73148	5.26486	4.24524	4.41202	5.24878	4.88009	5.26192	4.74191	4.79491	4.75426	4.74107
TC01001151.hg.1	8.67741	9.27258	8.91962	8.57958	8.67911	8.61251	9.25894	8.90332	8.87584	9.01228	8.52642	9.06516	8.96163	8.96343	8.78989	9.06282	8.75981	8.73593	8.67336	8.84427	8.7488	8.96178	8.71123	8.51732
TC01001152.hg.1	5.49313	5.89078	5.68469	6.1386	6.30615	6.01907	5.87845	5.6944	5.59766	5.42074	5.60119	5.97691	5.5934	5.46978	5.54059	5.38414	5.24852	5.43833	5.62537	5.42789	5.33216	5.36611	5.46294	5.8716
TC01001153.hg.1	3.64123	4.09413	3.87952	4.59279	3.9527	4.26975	4.34031	4.19972	4.25666	4.16855	4.1795	4.01094	4.25998	4.08544	4.01863	4.42	4.0126	4.19178	4.08495	3.96349	4.39076	4.11414	3.94259	4.12517
TC01001154.hg.1	3.62819	3.41773	3.61616	3.70636	3.69612	4.08652	3.92349	3.76483	3.74656	4.03871	3.79575	4.26483	4.07965	3.6066	3.69446	3.89868	4.03408	3.546	3.64361	3.85557	3.82259	3.66752	3.53944	4.02305
TC01001155.hg.1	2.8812	2.87304	2.97859	3.00641	3.02484	3.00988	2.99494	2.9876	2.98745	3.05751	3.0137	3.04857	2.99896	2.9552	3.16688	3.02689	3.00708	2.98862	3.38636	3.13813	3.28887	2.81362	3.12827	2.91745
TC01001156.hg.1	3.62443	3.84892	4.29366	3.2105	3.95136	3.92908	4.32416	4.14125	4.39007	4.11574	3.63372	4.25792	3.9968	4.57555	3.89592	3.66323	4.86834	4.73112	4.71456	4.14762	3.91795	3.91606	4.24949	4.08237
TC01001157.hg.1	6.23163	6.74283	6.51323	6.70748	6.3701	6.43425	6.72137	6.81933	7.00647	6.5163	6.29701	6.22057	6.10707	6.81829	6.47798	6.17126	6.74453	6.53369	6.70553	6.34701	6.39491	6.84859	6.1671	6.47608
TC01001158.hg.1	9.14289	9.57075	9.43684	9.07053	9.11983	9.26588	9.20355	9.55938	9.32894	8.83191	9.27976	8.47795	9.07951	9.4542	9.06398	8.4807	9.27774	8.66135	9.17333	9.0009	7.80961	8.94666	8.41588	9.46025
TC01001159.hg.1	9.78017	9.75336	9.79279	7.77658	9.87079	9.45219	9.7661	9.84965	9.27582	9.61093	9.00972	9.82909	10.0455	9.52473	9.49427	9.2727	9.95402	9.56595	9.66318	9.14513	9.97129	9.63577	9.95657	9.13761
TC01001160.hg.1	3.03921	3.21237	2.87233	3.33586	3.11086	3.00419	3.17566	3.05248	2.87144	2.98936	3.03595	2.8935	2.97999	2.91061	2.76199	2.72614	2.68074	3.10526	3.07625	2.82752	2.94102	2.88697	2.7702	2.82395
TC01001161.hg.1	12.3572	12.0747	8.99561	8.90329	10.4568	13.7111	10.3798	11.7916	11.7487	9.87593	10.7347	12.0465	11.6814	11.224	11.6037	9.93137	11.3033	9.86863	12.2603	10.8933	12.7839	11.8884	10.0573	12.342
TC01001162.hg.1	4.23051	4.66849	4.40064	4.52061	4.48475	4.58537	4.46066	4.22128	4.37735	4.33894	4.42082	4.65667	4.38856	4.2678	4.33806	4.11471	4.04401	4.19008	4.43985	4.17213	4.35922	4.21637	3.85852	4.60745
TC01001163.hg.1	8.46901	8.43434	8.69274	7.42583	8.29775	7.34036	8.70362	8.44982	8.44647	7.73473	8.53216	8.04102	8.87526	9.363	8.378	8.38655	8.40716	8.65074	8.28391	8.2728	8.02908	9.78273	8.31758	8.326
TC01001164.hg.1	8.51144	8.8628	8.6484	8.28459	8.35313	8.29255	8.91571	8.82318	8.94773	8.49362	8.50856	8.45364	8.36953	8.93121	8.7357	7.88191	8.8211	8.60693	8.66489	8.4334	8.20302	8.772	8.23601	8.56906
TC01001165.hg.1	10.4137	10.9603	11.2753	9.91177	10.2615	9.23031	11.3348	10.9509	11.0723	10.9389	9.8919	10.9645	10.2981	11.7071	10.9661	9.6794	11.9395	10.6711	10.514	10.6785	9.01986	10.4378	10.5741	9.85851
TC01001166.hg.1	9.8542	10.3036	10.2826	9.06543	9.88358	10.2271	9.66758	10.1855	10.5626	9.78969	9.59588	10.2139	9.62515	10.2532	10.1836	9.51142	10.0016	10.4195	10.3923	10.0499	9.52389	9.96981	9.48453	9.48091
TC01001167.hg.1	8.66953	9.46334	9.21185	9.24472	9.04109	9.58466	9.09537	9.4336	9.59045	9.25769	10.0054	9.121	9.34448	9.63691	9.46786	8.76061	9.54765	9.1941	9.76497	9.79581	9.25417	9.56428	8.47659	9.37484
TC01001168.hg.1	7.5472	7.68492	7.74879	7.8468	7.67793	8.01408	8.21221	8.1904	7.85943	7.50929	8.07832	7.28482	7.75189	8.43652	8.07235	7.71159	7.99248	7.44063	7.79697	7.96211	6.38829	7.98815	7.09173	8.46134
TC01001169.hg.1	7.98242	8.27638	8.06273	7.17186	7.94525	7.84494	7.78183	7.94576	8.21653	7.50693	7.68947	7.60538	7.57572	7.97523	7.59064	7.49172	7.66803	7.59092	7.9833	7.62404	6.82989	7.70406	7.72596	8.11834
TC01001170.hg.1	9.89138	9.76066	9.89385	8.16535	10.0022	9.43922	9.82998	9.82048	9.26321	9.60542	9.01548	9.8993	10.0336	9.51927	9.15804	9.28376	9.6923	9.57141	9.83382	9.22503	9.96486	9.65443	9.97708	9.10406
TC01001171.hg.1	2.53302	2.62289	2.69058	2.75673	2.64692	2.63272	2.74697	2.75892	2.4688	2.58291	2.57974	2.67444	2.59452	2.58051	2.56149	2.55441	2.56114	2.79431	2.70309	2.75587	2.62892	2.51395	2.46514	2.53798
TC01001172.hg.1	11.4904	11.1886	8.45819	8.54642	9.52379	12.7376	9.94689	11.0857	10.8978	9.48445	10.0447	11.6125	11.0954	10.6721	10.9511	9.39788	10.7525	9.19239	11.5126	10.1526	11.9324	11.0025	9.81623	11.6196
TC01001173.hg.1	10.4074	10.4553	9.77236	9.88855	9.81219	10.1942	10.0923	10.0754	10.2521	10.8798	9.86867	11.6997	10.3932	10.4835	11.0422	8.5395	9.62607	10.4539	10.4838	10.18	9.93204	9.52184	9.70204	10.2383
TC01001174.hg.1	15.2592	15.2447	14.8665	14.5919	12.0826	15.4814	14.7448	15.2495	13.8604	14.8908	15.0194	15.5127	15.3081	14.8172	16.0559	13.7047	15.619	15.4773	15.0128	14.4962	15.0328	13.71	13.3116	15.521
TC01001175.hg.1	5.46272	5.36607	5.54971	6.1338	5.63517	5.1841	5.32737	5.21737	5.33168	5.69037	5.58294	5.37687	5.14234	5.42137	5.62262	5.59075	5.09894	5.60288	5.45507	5.13147	5.36283	5.17915	5.42479	5.41662
TC01001177.hg.1	7.2267	7.23465	7.16074	6.1772	6.78496	6.34687	7.43279	7.01559	7.01741	6.96378	7.12918	7.12175	7.16462	7.81599	7.04442	7.08384	7.30895	7.15672	6.72053	7.00385	6.70117	7.43546	7.42611	6.91491
TC01001178.hg.1	8.00527	8.41696	8.10078	7.73839	7.92695	8.3515	8.24008	8.41274	8.01995	8.07824	8.07862	8.40199	8.08299	7.78591	7.85189	7.88763	7.73437	7.87644	8.01295	8.00852	8.15049	7.84046	8.12917	8.10623
TC01001179.hg.1	5.90113	4.78381	5.61035	4.59997	5.70538	6.69963	6.38118	6.38312	5.82279	6.23298	6.06705	6.90475	5.97407	5.78068	5.6616	5.0912	6.35546	6.60634	6.19207	5.48913	5.26404	4.87806	5.37334	5.96889
TC01001180.hg.1	3.81506	3.92971	3.98195	4.0489	3.84301	3.87617	3.89723	3.83269	3.74379	3.67147	3.71251	3.64606	3.75243	3.72175	3.72223	3.82406	3.79253	3.91152	3.81877	3.82244	3.86174	3.69852	3.70657	3.8558
TC01001181.hg.1	4.46366	4.65698	4.57929	4.45955	4.78489	4.60584	4.58049	4.40274	4.29324	4.19363	4.17217	4.15808	4.25167	4.55447	4.34771	4.18598	4.22584	4.39509	4.30379	4.38337	4.29875	4.16221	4.31902	4.33843
TC01001182.hg.1	4.85409	4.84958	4.82111	4.90995	4.68238	4.69994	4.55003	4.54007	4.64736	4.70928	4.62378	4.46095	4.71292	4.47488	4.77045	4.57804	4.75241	4.65663	4.87899	5.07356	4.77192	4.51268	4.52454	4.65276
TC01001183.hg.1	4.41138	4.33495	4.18121	4.25363	4.15569	4.33678	4.10871	4.22564	4.26427	4.46844	4.29584	4.26467	4.38742	4.33646	4.32277	4.42407	4.4432	4.35432	4.34357	4.48932	4.18282	4.16647	4.54343	4.38011
TC01001184.hg.1	6.30833	6.29797	6.1924	5.72828	6.42473	6.31707	6.72974	6.44585	6.75469	5.8962	7.11565	6.31567	6.80994	7.16815	5.99181	6.53195	6.31723	7.0724	6.05262	6.53981	6.4048	7.3374	6.67538	6.26662
TC01001185.hg.1	9.22425	9.38006	9.08203	8.86098	9.00432	9.21659	9.50329	9.33308	9.20644	8.85656	9.59142	9.10875	9.33551	9.24967	9.10066	9.16779	9.22067	8.96323	8.90015	9.02045	9.17741	9.49946	9.07006	8.99797
TC01001186.hg.1	9.61012	10.4274	10.1313	9.98933	10.3143	9.91999	9.98903	9.93524	9.98025	9.2893	9.85174	9.59924	10.0041	10.05	10.0003	11.231	9.38568	9.55342	9.78104	10.4607	10.1751	10.451	9.45951	9.6614
TC01001187.hg.1	6.60616	6.73724	6.65161	6.29725	6.43654	6.66589	6.74865	6.65856	6.64782	6.47696	6.85937	6.50076	6.78641	6.65451	6.64577	6.87935	6.61785	6.47113	6.35174	6.47611	6.59854	6.71378	6.42559	6.79458
TC01001188.hg.1	4.31444	4.43934	4.37331	4.52683	4.41501	4.35068	4.33854	4.22767	4.15544	4.24575	4.11998	4.26236	4.29899	4.20416	4.32103	4.15919	4.27636	4.15078	4.49383	4.22368	4.32719	4.16792	4.22649	4.22389
TC01001189.hg.1	4.3684	4.16977	4.14971	4.90074	4.41819	4.33235	4.38828	4.42347	4.30625	4.21291	4.37465	4.30272	4.28008	4.31485	4.23048	4.162	3.9911	4.39204	4.49563	4.15287	4.431	4.50714	4.30777	4.2729
TC01001190.hg.1	5.51364	5.62259	5.33606	5.69679	5.82559	5.72864	5.42177	5.64391	5.33623	5.37032	5.27731	5.98526	5.50254	5.10373	5.42347	5.10313	5.27451	5.26269	5.93306	5.22175	5.55391	5.22496	5.25537	5.77882
TC01001191.hg.1	3.00273	3.04809	2.88122	2.96991	2.93196	2.93393	2.68317	2.94893	3.13528	3.0887	2.88832	2.97614	2.97416	2.84674	3.18172	3.41872	2.98467	2.96192	3.35712	3.27892	2.92427	2.99368	3.17729	3.30401
TC01001192.hg.1	5.63755	5.65065	5.46377	5.84896	5.63565	5.45847	5.52442	5.65281	5.62479	5.563	5.63677	5.63754	5.65184	5.65627	5.70159	5.64034	5.96382	5.97001	5.96982	5.57606	5.74157	5.6342	5.64023	5.32757
TC01001193.hg.1	5.95763	5.89307	5.46774	6.02492	5.94755	6.1447	5.77956	5.73206	5.80042	5.76221	5.98135	5.76711	6.17011	5.77144	6.20834	5.59006	5.96827	5.78183	5.49938	5.73089	5.68522	5.45599	5.80537	5.77762
TC01001194.hg.1	7.5534	7.81437	7.47099	7.68842	7.7043	7.98315	7.91966	7.77549	7.70958	7.48295	7.84965	7.89801	7.75058	7.42731	7.44309	8.06918	7.75259	7.22871	7.7292	7.58075	7.99581	7.8918	7.26462	7.78804
TC01001195.hg.1	4.71246	5.15023	4.23486	4.76709	5.06287	4.65601	4.81364	4.46338	4.43465	4.86384	4.5502	4.5464	4.57507	4.09094	4.4475	4.41508	4.57819	4.9062	5.08565	5.00221	4.79013	4.54696	4.20361	4.82829
TC01001196.hg.1	3.12333	3.04739	2.9209	3.37398	3.33578	2.99076	3.04137	2.90068	2.90429	2.89649	2.73578	2.78809	2.8742	2.91089	2.76128	2.85089	2.95424	2.89689	2.78599	3.00077	2.73358	3.21863	3.05402	2.88379
TC01001197.hg.1	4.74702	4.81646	4.53361	4.88366	4.61039	4.72288	4.45311	4.59241	4.55724	4.41408	4.5349	4.67292	4.46707	4.55182	4.55301	4.54846	4.62286	4.5758	4.68296	4.70496	4.62064	4.6167	4.5499	4.56532
TC01001198.hg.1	8.47213	8.9373	8.99456	9.51787	9.51708	9.29933	8.58747	8.86457	9.11391	8.89066	8.63483	8.92538	8.74099	8.72863	8.82757	9.23197	8.78275	9.0989	8.87771	9.03539	9.03995	9.242	8.43627	9.36833
TC01001199.hg.1	4.91933	4.93692	5.06258	4.8785	4.6215	5.11862	4.90955	4.98312	4.88808	5.02085	4.88496	4.91681	4.72659	4.73756	4.98145	4.74761	4.7928	4.77054	5.07904	5.0837	4.97632	4.94891	4.76247	5.03939
TC01001200.hg.1	5.67017	5.58033	5.64704	5.49098	5.58355	5.61986	5.67709	5.6335	5.61356	5.52067	5.71249	5.5333	5.59722	5.78952	5.50735	5.50151	5.4622	5.61496	5.51088	5.66278	5.52618	5.69771	5.47415	5.57332
TC01001201.hg.1	5.98316	5.64744	5.63024	5.77281	5.97815	5.59635	5.86386	5.53556	5.42699	5.4692	5.81645	5.69612	5.55227	5.73594	5.54249	5.66589	5.53184	5.68983	5.79429	5.79504	5.59401	5.86257	5.40763	5.57827
TC01001202.hg.1	7.45394	7.49727	7.35656	6.80798	7.32533	7.32956	7.8754	7.32362	7.46184	7.32401	7.64268	7.0308	7.66119	7.44189	7.38879	7.5073	7.38547	7.17847	7.29896	7.12899	7.159	7.65916	7.04422	7.19758
TC01001204.hg.1	9.81824	10.2924	9.92785	9.33024	10.0046	10.4508	10.1601	9.8451	10.0718	9.79312	9.96954	9.88739	10.1015	9.82847	9.8947	10.3895	10.2039	9.67057	9.79575	10.0104	10.3922	10.2862	9.45313	10.058
TC01001205.hg.1	7.71906	7.89951	7.73069	7.64499	7.54019	7.47393	7.69051	7.96352	7.84004	8.09478	8.17821	7.9783	7.87115	7.91827	7.86308	7.72593	7.93698	7.89807	7.80022	7.746	7.6356	7.51428	7.77153	7.94034
TC01001206.hg.1	7.08571	7.55624	7.30683	7.91556	7.49521	7.70656	7.4185	7.47026	7.40345	7.26031	7.46889	7.9429	7.5546	7.2871	7.42968	7.27009	7.10161	7.03854	7.37239	7.30112	7.55544	7.11668	7.11422	7.54365
TC01001207.hg.1	4.76303	4.82521	4.32646	4.8939	4.43102	4.52656	5.13256	4.96408	4.43274	4.20027	4.59886	4.6276	3.9001	4.13235	4.17354	4.30899	4.52986	4.83291	4.08457	5.28445	5.35843	4.63828	4.88992	4.64292
TC01001208.hg.1	4.05984	4.20366	4.05626	4.156	4.47619	3.99405	4.27071	4.3542	4.05987	4.06842	4.15255	4.01538	4.20791	3.96594	4.20087	3.84996	4.16435	4.35911	4.22374	4.49746	4.22101	4.13933	4.28294	3.97723
TC01001209.hg.1	8.01597	8.09273	7.85633	7.39569	7.90305	8.04572	7.73629	8.2407	8.08285	7.76453	8.23761	8.13698	8.0822	8.20555	8.03035	7.88527	7.9881	7.92578	7.90302	7.84519	8.04382	8.1346	8.0018	8.15255
TC01001210.hg.1	6.82078	6.93858	6.12558	7.74631	7.87767	7.26763	6.89392	6.56566	6.44199	6.59467	6.65731	7.27399	6.46329	5.70038	6.37369	6.2587	6.74496	7.04557	7.04679	7.03367	6.9075	5.70922	6.27743	7.87826
TC01001211.hg.1	4.15553	4.11144	4.24258	4.19188	4.04953	4.28507	4.04726	4.25218	4.23731	4.27403	4.11002	4.12598	4.18722	4.14522	4.20501	4.30212	4.22484	4.22194	4.21308	4.15238	4.23952	4.1341	4.25892	4.18107
TC01001212.hg.1	4.54695	4.40594	4.67264	4.6573	4.28631	4.61857	4.63908	4.63509	4.59213	4.55301	4.37529	4.56734	4.57303	4.22816	4.6993	4.57587	4.53095	4.52314	4.65205	4.45089	4.58521	4.29826	4.54143	4.66635
TC01001213.hg.1	3.1536	3.42108	3.25023	3.25876	3.25967	3.49212	3.01225	3.31006	3.21723	3.32225	3.25761	3.50405	3.09867	3.13359	3.2562	3.24728	3.37006	3.60869	3.53268	3.06307	3.57404	3.23294	3.07685	3.16697
TC01001214.hg.1	10.3188	10.9498	10.796	10.9323	10.7723	11.0052	10.9151	11.0178	10.8236	11.1535	10.0439	11.6401	10.71	10.5033	11.191	10.464	10.7984	10.2895	10.7445	10.9799	11.0794	10.3229	10.6454	10.6452
TC01001215.hg.1	4.51725	4.67704	4.27041	5.29378	5.14435	5.95443	5.19988	4.96162	5.43476	5.26296	5.42187	5.24193	4.8595	4.47318	5.47243	5.28369	5.04685	5.58059	5.11618	5.3672	5.2232	4.52571	5.1661	5.92373
TC01001216.hg.1	6.28552	6.31476	5.8009	6.7029	5.67316	6.33083	6.00091	6.22332	5.75286	6.62852	5.39828	6.25898	5.95813	5.9289	6.67334	5.92715	6.20904	5.96878	6.08621	5.95375	6.42886	5.92406	6.07098	6.03791
TC01001217.hg.1	3.83866	4.00347	3.85161	3.83718	3.74384	4.02579	3.78419	3.90695	3.91009	3.98404	3.86945	3.79915	3.85637	3.7231	3.92326	3.96922	3.98826	4.02224	3.9954	4.02785	3.78069	3.75574	4.05147	4.05315
TC01001218.hg.1	4.14782	4.1401	4.25085	3.97438	4.18485	4.11473	3.86598	4.08976	4.05064	4.04345	4.106	3.94399	4.04209	4.04212	3.98101	4.10917	4.08972	4.11537	4.06882	4.20125	4.06882	3.90834	4.25598	4.0245
TC01001219.hg.1	4.63076	4.20719	3.97681	4.09452	4.61495	3.95279	4.0763	3.97052	4.02728	3.99683	4.3453	4.13816	3.99307	4.09365	4.23059	4.14105	4.33848	4.30668	4.40938	4.49232	4.08826	3.84015	4.10567	4.061
TC01001220.hg.1	6.47391	6.21112	6.0337	5.86963	6.19721	6.05078	6.16534	6.1594	6.08532	6.03332	6.10187	5.82945	6.05105	6.11367	6.33107	6.4807	6.71127	6.33441	6.42702	6.03308	5.854	6.2579	6.4298	6.64382
TC01001221.hg.1	4.56938	4.41511	4.71687	4.42348	4.6105	4.76608	4.77071	4.56815	4.73794	4.8133	4.69904	4.65945	4.82958	4.70871	4.61643	4.76941	4.70295	4.67877	4.8004	4.60401	4.68382	4.6687	4.63149	4.67844
TC01001222.hg.1	3.98373	3.95317	4.0845	5.10699	3.98924	3.71114	4.10612	4.03679	3.79557	3.99543	4.13596	3.88392	3.76874	3.93574	4.27393	4.29664	4.22832	3.8718	4.21698	3.831	4.2533	3.82299	4.0433	3.85371
TC01001223.hg.1	3.88462	3.80869	3.73989	3.91184	3.84797	3.84159	3.60064	3.82486	3.78	3.62531	3.83925	3.73621	3.64496	3.61243	3.79987	3.65479	3.8429	3.76175	3.90277	3.76287	3.88544	3.8505	3.70911	3.82009
TC01001224.hg.1	3.29753	3.56051	3.38783	4.32357	3.62512	3.76121	3.86767	3.78312	3.5611	3.73735	3.23843	3.51864	3.89535	3.0638	3.40239	3.64722	4.33263	4.20155	3.49966	3.26521	3.81732	3.51761	3.35829	3.65716
TC01001225.hg.1	5.76738	4.80196	5.48255	5.73493	5.3952	5.59372	4.86648	5.23529	5.42113	5.67652	5.1666	5.49279	5.10825	5.32493	5.00928	5.402	5.22423	5.91497	5.2235	5.56466	5.85316	4.86682	5.22279	5.51087
TC01001226.hg.1	4.51903	4.1281	3.93016	4.27909	4.23304	4.03333	3.759	3.95926	4.19862	4.18518	4.02406	4.03233	3.80436	4.02607	4.06703	3.90097	4.07111	4.45497	3.93288	3.78058	4.09226	4.03695	4.20558	3.98183
TC01001227.hg.1	3.33312	3.3633	3.27571	3.46242	3.65053	3.52035	3.41124	3.3974	3.31963	3.56474	3.41824	3.54983	3.37521	3.27815	3.49832	3.41143	3.586	3.40378	3.42607	3.49605	3.3104	3.27766	3.46731	3.38688
TC01001228.hg.1	3.96053	4.64288	4.53155	4.45906	4.23874	4.09822	4.45592	4.30395	4.24164	4.47076	4.39334	4.37856	4.19974	4.24384	4.60453	4.0078	4.3461	4.47683	4.10344	4.66829	4.30836	3.78336	4.47202	3.91529
TC01001229.hg.1	6.74197	6.81262	6.91046	6.53808	6.75792	6.88167	6.70069	6.80056	6.80581	6.67506	6.49035	6.83033	6.69149	7.05384	6.83718	6.25777	6.75595	6.45397	6.55728	6.51396	6.7733	6.70047	6.41568	6.80547
TC01001230.hg.1	3.49755	4.08474	3.67004	4.00518	4.12677	4.15211	4.01857	3.7253	3.62242	3.58184	3.44944	3.60438	3.85623	3.88647	3.86682	3.52632	3.7986	3.51457	3.53973	3.40004	3.80833	3.59013	3.76295	3.65227
TC01001231.hg.1	4.46537	4.58569	4.74311	4.61606	4.0336	5.12634	4.77299	4.7655	4.70664	4.63415	4.6548	4.63291	4.53728	4.68627	4.46645	4.40702	4.79724	4.6235	4.39802	4.76163	4.81677	4.34105	4.67147	4.74836
TC01001233.hg.1	4.79187	5.00481	4.7192	4.60581	4.73598	4.9963	4.62485	4.99993	4.53001	4.74631	4.92911	4.70484	4.74814	4.70343	5.06753	4.52512	4.8523	5.07505	4.7467	4.92726	5.13163	5.02893	4.65167	4.93741
TC01001234.hg.1	5.64102	5.34807	5.33324	5.58894	5.30601	5.23691	5.55257	5.46551	5.46613	5.41979	5.32396	5.17989	5.16655	5.24534	5.14522	4.90652	5.43106	5.29653	5.27286	4.96839	5.10766	5.18367	5.15035	5.38395
TC01001235.hg.1	4.19841	4.14992	3.47571	3.6339	3.3563	3.32468	3.3259	3.60342	3.41856	3.29086	3.43674	3.31699	3.01792	3.47658	3.46645	3.3174	3.47626	3.77567	3.40688	3.20753	3.45604	3.23704	2.96614	3.45335
TC01001236.hg.1	4.45168	4.03543	4.34602	4.0876	4.17711	4.03115	4.19128	4.21542	4.17834	4.16902	4.18248	4.59083	4.10037	4.19441	4.18616	3.9949	3.85578	3.96506	4.45458	4.34601	4.16066	4.00435	4.07457	4.02733
TC01001237.hg.1	4.15452	4.45381	4.34255	4.15256	4.55159	4.06607	4.27315	4.07525	3.93572	4.39192	3.78559	4.12412	3.85772	3.96577	4.11488	4.07583	4.11401	3.94167	4.085	3.80893	4.09101	4.10303	3.89248	4.28767
TC01001238.hg.1	4.88073	5.0293	4.93911	4.92883	4.76379	4.8735	4.9399	4.82065	4.61358	4.53688	4.85342	4.7991	4.87465	4.83264	4.80812	4.46392	4.6238	4.64377	4.68562	4.33432	4.63209	4.73513	4.85065	4.57243
TC01001239.hg.1	4.98901	5.16722	5.16917	5.04141	5.48756	4.98367	5.46458	4.88765	5.01058	4.77053	5.00629	5.23328	5.12497	5.04952	5.01315	4.59139	5.06663	4.79949	5.07634	4.81138	5.15575	5.10214	4.76701	4.81766
TC01001240.hg.1	4.23758	4.40683	4.4533	4.62305	4.34742	4.58139	4.05609	4.25214	4.54864	4.45463	4.05484	4.40433	4.19027	4.26316	4.24139	4.16288	4.23189	4.4763	4.45016	4.15309	4.19252	4.31848	4.26889	4.2117
TC01001241.hg.1	5.52319	5.72379	5.57837	5.44196	6.09989	5.64293	5.62008	5.39473	5.51695	5.47311	5.41415	5.75081	5.69029	5.43215	5.30521	5.65103	5.45985	5.48079	5.48421	5.69041	5.27996	5.52459	5.73011	5.59727
TC01001242.hg.1	4.05776	3.93704	3.49571	4.0187	3.63445	3.71301	3.39438	3.54368	3.61624	3.8237	3.60245	3.84731	3.80201	3.60916	3.38664	3.98828	3.42331	3.52935	3.2717	3.65904	3.85198	3.62183	3.63422	3.5858
TC01001243.hg.1	3.43065	3.94818	3.64697	3.53066	3.57541	3.45585	3.5705	3.48461	3.45128	3.12436	3.40114	3.40529	3.48624	3.45396	3.70262	3.54525	3.66919	3.40334	3.50481	3.32298	3.79074	3.56145	3.381	3.51163
TC01001244.hg.1	3.74407	3.98654	3.61698	3.78653	3.82843	3.86325	3.77725	3.58958	3.38146	3.67732	3.96014	3.85602	3.85743	3.87432	3.59443	3.68846	3.68367	3.63141	3.7711	3.35961	3.87748	3.72879	3.77854	3.46838
TC01001245.hg.1	5.73762	5.86433	6.09264	6.29505	6.05279	5.21803	5.74326	5.32003	5.05382	5.13791	5.09997	5.006	5.02031	5.0991	5.2416	5.30215	4.88211	5.0876	5.19675	5.34003	5.4353	5.16697	4.99958	5.05806
TC01001246.hg.1	5.47643	5.68184	5.85533	6.07401	5.81696	5.3853	6.01289	5.69219	5.30471	4.81056	4.68214	5.57872	5.15613	5.31398	5.27381	5.17884	5.04759	5.05784	5.31592	5.04525	5.2362	4.93316	5.00004	4.88849
TC01001247.hg.1	3.82837	4.21005	4.14154	4.16905	3.91988	3.47594	3.76068	3.61704	3.62823	3.8046	3.41386	3.73269	3.73342	3.66551	3.77743	3.61873	3.7102	3.53422	3.60466	3.58516	3.702	3.48398	3.73866	3.65854
TC01001248.hg.1	5.31368	5.43226	5.29839	5.64453	5.57963	4.7047	5.08336	4.75335	4.56036	4.52011	4.53525	4.83622	4.67761	5.04026	5.13073	4.60238	4.70321	4.44471	4.30376	4.79329	4.62875	4.89175	4.53322	4.35979
TC01001249.hg.1	3.40735	3.31857	3.03509	3.53263	3.06109	3.26851	2.98916	3.37492	2.95605	3.19413	3.04927	3.02546	3.07223	3.04665	3.05211	3.21248	3.19311	3.1516	3.19425	3.21524	3.11586	3.02421	3.28115	3.21937
TC01001250.hg.1	5.61841	5.48884	5.5668	6.21197	5.71253	5.12387	5.11467	4.97463	4.6576	4.90022	4.76127	5.08079	4.92748	4.90077	5.19264	4.82574	4.91662	5.33952	4.78185	5.05117	5.06947	4.87519	4.75738	4.70266
TC01001251.hg.1	4.10146	3.79239	3.65216	3.82927	4.17255	3.96956	3.87864	4.08461	3.97695	4.07566	3.65588	3.90801	3.94733	3.925	3.69178	4.15991	4.41876	3.39347	3.57476	4.18719	4.14732	3.9372	3.38452	4.46988
TC01001252.hg.1	4.23823	4.2006	4.28242	4.61396	4.48789	4.37005	4.54553	4.14	4.44907	4.44522	4.13583	4.58119	4.43187	4.32701	4.21493	4.16454	4.46582	4.33378	4.35149	4.10331	4.31141	4.39341	4.40189	4.42129
TC01001253.hg.1	4.09703	4.1045	3.76293	3.85573	4.0042	4.93262	4.18932	4.24214	4.51289	3.97209	4.79359	3.76024	4.16259	4.20963	4.12632	4.07614	4.53728	4.42601	4.36776	4.2963	4.23487	3.52922	3.80147	4.40833
TC01001254.hg.1	14.7202	14.7165	14.2379	14.9044	14.2314	14.5738	14.7645	14.7868	14.8701	14.8743	14.3076	15.9463	14.3733	14.3981	15.2925	13.487	14.491	14.8654	15.3498	14.8374	14.8989	14.2577	14.3765	14.9674
TC01001255.hg.1	3.28148	3.66157	3.45281	3.57648	3.24295	3.30138	3.29883	3.36596	3.32086	3.43113	3.23213	3.36015	3.16153	3.2974	3.53073	3.36447	3.49335	3.49473	3.5559	3.62391	3.32994	3.38091	3.31613	3.39504
TC01001256.hg.1	3.76092	4.79967	4.01809	4.23918	4.17159	4.18047	3.95345	3.8546	3.88421	3.95234	3.67484	3.91905	3.7843	3.65657	4.07055	3.92491	3.87073	4.07777	4.18695	3.75659	4.84406	3.94267	3.92344	4.05625
TC01001257.hg.1	4.11682	4.17357	4.02831	4.09811	3.94841	4.13432	4.66333	3.98354	4.38708	4.06243	3.8389	4.21816	3.62065	4.10274	3.8826	4.25457	3.97017	4.6076	4.19493	4.12535	3.80043	3.79142	4.01026	4.00532
TC01001258.hg.1	4.6498	4.16252	4.4424	4.6133	4.38122	4.34475	4.22647	4.25633	4.42713	4.16562	4.07492	4.36682	4.2356	4.19796	4.34218	4.22669	4.31429	4.24995	4.23548	4.30284	4.16463	4.08742	4.23214	4.18112
TC01001259.hg.1	9.02897	9.03689	8.83752	8.47039	9.08841	8.85815	8.94767	9.05527	8.96281	8.89321	9.19273	8.92938	8.94818	9.27444	8.96181	9.01988	9.06875	9.03937	8.96289	9.04278	9.09586	9.44592	8.96668	8.92203
TC01001260.hg.1	7.19571	6.95734	6.44466	6.28592	6.7807	6.89584	7.07014	6.84588	6.77079	6.74417	7.18935	7.03134	6.96866	6.77645	6.86557	6.81506	6.79344	6.80366	6.89352	6.71998	6.98918	7.22936	7.41839	7.07723
TC01001261.hg.1	3.53031	3.15614	3.3296	2.99585	3.14211	3.29418	2.966	3.32063	3.33686	3.49315	3.3509	3.14513	3.53536	3.10475	3.1669	3.48426	3.66775	3.76563	3.60842	3.28492	3.45097	3.20847	3.39192	3.87888
TC01001262.hg.1	4.20924	4.02822	4.01721	4.21331	4.05419	3.89347	3.95941	3.93244	3.91329	3.96129	3.87684	3.88469	3.8921	3.90474	3.92704	3.855	4.07932	4.06689	3.93894	3.91528	3.88815	3.81568	3.95498	3.94919
TC01001263.hg.1	8.83588	9.51568	9.16607	9.36433	9.12806	9.54165	8.94364	9.14082	9.22311	8.78595	8.95785	9.55817	9.26817	8.58691	8.83923	9.27123	8.928	8.43464	9.24598	9.04965	9.405	9.25824	8.59115	9.16947
TC01001264.hg.1	6.17734	6.75856	6.32637	6.27735	6.36985	6.81388	6.40743	6.57358	6.47033	6.17528	6.52182	6.54113	6.36932	6.37138	6.92956	6.29823	6.66944	6.42826	6.47809	6.04202	6.84298	6.26296	6.50869	6.66192
TC01001265.hg.1	4.84084	4.72568	4.87067	4.67463	4.77587	4.9121	4.63651	4.79615	4.80217	4.89058	4.81521	4.6979	4.7856	4.89075	4.80992	4.85049	4.86816	4.99462	4.86613	4.8439	4.80855	4.86064	4.84597	4.84503
TC01001266.hg.1	10.4613	9.44311	9.80407	8.47828	9.34145	9.04908	10.5243	10.5493	10.6421	9.97269	11.4928	10.4391	9.75683	11.193	10.0965	10.2224	10.262	11.0658	9.89664	10.2513	8.77517	10.8931	10.8036	10.5963
TC01001267.hg.1	10.3181	10.9802	10.91	10.7352	11.06	11.1168	10.5937	10.8697	10.8351	10.1801	10.809	10.675	10.8997	10.5791	10.7464	11.372	10.3958	10.3354	10.5362	10.9741	11.1402	11.1161	10.4253	10.7931
TC01001268.hg.1	9.69333	10.9072	10.5687	10.0939	10.1982	10.2754	9.8013	10.3196	10.46	9.76009	10.2033	9.90282	10.1927	10.5591	10.5154	11.2108	10.1651	10.2033	10.3319	11.3047	11.3075	11.7816	9.96904	9.6722
TC01001269.hg.1	6.83016	6.87538	6.94172	6.79024	6.8643	6.87405	7.09823	6.98522	7.16984	6.74268	7.28381	6.89723	6.95514	7.05928	6.80192	7.30088	7.01806	7.4007	6.87464	6.95239	6.75072	7.376	6.90954	7.0599
TC01001270.hg.1	4.07559	3.8171	3.7845	4.10055	4.0437	4.3888	4.00145	4.55409	4.00515	3.80718	4.79954	5.04617	4.38813	3.84701	4.64215	3.68852	4.9017	3.89315	4.60404	4.46173	4.56161	4.64569	3.90556	4.60157
TC01001271.hg.1	4.00231	4.07032	3.62445	3.7823	4.07909	4.45199	4.15765	4.00023	4.30281	3.61941	4.24907	3.58241	3.51292	3.60557	4.29431	3.69624	3.87481	3.90713	3.89212	3.85567	4.24789	3.84793	3.70103	4.40662
TC01001272.hg.1	5.10592	5.20739	4.38794	4.89827	5.62954	4.55921	5.3393	4.39581	4.46825	4.37522	4.5944	4.03145	4.08104	4.18636	4.48031	4.5534	4.12647	4.44903	4.18446	4.42546	4.7451	4.5559	4.01562	4.7362
TC01001273.hg.1	4.55715	4.33186	4.52349	4.8651	4.71371	5.1214	4.15351	4.5635	5.0324	4.79137	4.5935	4.40349	4.41918	4.77842	4.79996	4.27647	4.67258	4.70819	4.54798	4.65088	4.50768	4.29516	4.52822	4.76724
TC01001274.hg.1	9.27398	9.70305	9.20111	9.0115	9.32379	9.5212	9.5953	9.20418	9.15771	8.91601	10.3798	8.39305	9.60676	9.25915	9.34681	9.99246	9.26343	9.17264	8.9626	9.43493	9.17417	10.1756	8.53998	9.28306
TC01001275.hg.1	12.7583	13.1044	12.8728	11.8072	13.061	12.9876	12.5132	12.4772	12.2243	12.1085	12.5652	12.7503	12.7987	12.0679	12.5165	12.0867	12.3328	12.3872	12.5716	12.8569	12.7607	12.6116	11.9168	12.2951
TC01001276.hg.1	10.4177	11.2153	10.702	11.6855	11.1533	11.3228	11.1501	10.9099	10.7123	11.2419	10.3683	12.2554	10.9844	10.2871	10.769	10.5163	10.6247	10.2117	10.9366	10.655	11.2701	10.2039	10.2742	11.1589
TC01001277.hg.1	4.145	4.10298	4.17145	4.08073	4.02072	4.17615	4.13548	4.24205	4.15718	4.1896	3.98703	4.07421	3.8361	4.07165	4.2028	4.00687	4.17601	4.16242	4.25133	4.11783	4.15808	4.04499	4.11403	4.19522
TC01001278.hg.1	3.69049	3.75537	3.61734	3.83202	3.88386	3.63361	3.6149	3.90331	3.60529	3.80085	3.71542	3.7591	3.65276	3.73801	3.71986	3.87908	3.47072	3.99006	3.86802	3.46456	3.74913	4.16036	3.82373	3.65805
TC01001279.hg.1	4.36388	4.45115	4.13214	4.35861	4.36517	4.21536	4.05478	4.13599	4.13471	4.27626	4.35007	4.23662	4.1145	4.23599	4.17416	4.06012	4.29683	4.10418	4.09706	4.13426	4.2446	3.97296	4.08338	4.32864
TC01001280.hg.1	4.71332	4.46271	4.8792	4.70841	4.56283	4.59876	4.62978	4.58235	4.60985	4.63469	4.70449	4.70763	4.85133	4.61142	4.54632	4.65062	4.50907	4.73653	4.69377	4.60703	4.62306	4.64599	4.55263	4.66887
TC01001281.hg.1	3.9642	4.10741	4.07143	4.20525	4.07864	3.91351	3.9441	4.03178	4.07053	4.225	3.77348	3.89947	3.83194	4.04816	3.96116	4.06621	4.21016	4.04895	3.85063	4.19265	4.21713	3.80408	4.00977	3.92049
TC01001282.hg.1	6.71477	6.73854	6.71626	6.29681	6.54966	6.76628	6.70455	6.5834	6.7748	6.64216	6.79561	6.52258	6.53286	6.73883	6.5648	6.89826	6.87431	6.70904	6.81022	6.52612	6.55438	6.74129	6.78381	6.84399
TC01001283.hg.1	3.941	4.28722	4.01431	4.56615	4.12174	4.12366	3.66077	3.90276	3.77139	3.64024	3.74051	4.02574	3.53962	3.94775	3.76327	3.653	3.70061	3.87727	4.01442	3.92197	4.03472	3.68932	3.69077	3.62555
TC01001284.hg.1	8.29483	8.46859	8.25494	7.99358	8.62756	8.50274	8.51003	8.6026	8.32929	8.61245	8.37913	8.97473	8.48815	8.12955	8.34826	8.19226	8.19023	8.43341	8.80176	8.32949	8.47512	8.14481	8.32552	8.54995
TC01001287.hg.1	6.51477	6.44446	6.39361	5.80816	6.21536	6.08383	5.93842	5.74028	5.39697	6.12025	5.90859	5.41526	5.50525	4.99073	6.075	4.8585	5.79896	5.78273	6.02689	5.59647	6.41926	5.04483	5.60984	6.14669
TC01001288.hg.1	4.08725	4.12773	4.18117	4.27258	4.20204	4.38935	3.97565	4.11962	3.90143	4.10823	4.08747	4.16332	3.95045	3.9736	4.2642	4.03481	4.14583	4.10484	4.11433	4.16312	4.06461	3.92501	4.22755	4.12124
TC01001289.hg.1	7.90253	7.84827	7.64402	7.35968	8.01876	8.29793	7.86571	7.94165	7.81321	8.01158	8.51426	7.78303	8.17811	7.81032	7.84553	7.96967	8.00699	8.21974	8.10569	8.07573	8.0519	7.72748	8.197	8.21495
TC01001290.hg.1	3.44633	3.55904	3.62733	4.19074	3.40172	3.64621	4.04926	4.26374	3.80965	4.17523	3.70395	3.90453	4.20051	3.87666	3.73613	3.52031	4.4925	3.92008	4.48797	4.11649	4.04512	4.16966	3.86584	4.06248
TC01001291.hg.1	8.19601	8.21615	8.79356	7.93665	8.12182	8.61214	8.81612	8.37248	8.27529	8.39533	8.15891	8.2803	8.48385	8.88596	8.42186	8.55484	8.93416	8.45427	8.2315	7.67304	7.95783	7.91212	9.45953	8.69509
TC01001292.hg.1	4.94552	4.97093	4.95909	4.96976	5.08784	4.93938	4.89241	4.96255	4.94566	4.94653	4.96834	4.92794	4.95158	4.94726	4.9159	4.94714	4.89394	4.93069	4.91973	5.02219	4.89679	4.91816	4.9118	4.89824
TC01001294.hg.1	6.14512	5.82449	6.03216	6.18744	6.02302	6.15855	6.0278	6.08598	6.04035	5.99339	6.00671	5.94637	6.16404	5.66648	6.08	5.97584	5.95876	6.1333	5.91528	6.23094	5.99149	5.87838	5.9807	5.83541
TC01001295.hg.1	4.79495	4.45383	4.45563	4.87059	4.52726	4.39675	4.4363	4.47626	4.3249	4.43295	4.37693	4.36771	4.41648	4.25564	4.43045	4.47529	4.43506	4.53158	4.47522	4.43461	4.59981	4.50188	4.43464	4.37026
TC01001296.hg.1	8.21646	8.43235	8.36227	8.78018	8.38279	8.36803	8.08019	8.38607	8.27511	7.95774	7.68232	9.18603	8.30579	8.24757	8.26477	7.54911	8.05912	8.17577	8.31249	7.84217	7.98114	7.54549	7.90175	8.20587
TC01001297.hg.1	7.94349	8.86949	8.33786	8.73535	8.87325	8.53652	8.499	8.83876	8.74093	8.04333	8.00035	9.50304	8.96754	8.86443	8.64097	8.09447	8.25457	8.22736	8.38108	8.21538	8.06236	8.09539	8.32409	8.49691
TC01001298.hg.1	4.73552	4.6756	4.68494	4.78165	4.60846	4.60951	4.45819	4.4916	4.53188	4.51049	4.57568	4.57788	4.50718	4.43516	4.62709	4.59059	4.55591	4.55818	4.56316	4.49765	4.50991	4.58359	4.49857	4.48616
TC01001299.hg.1	7.56386	7.7189	7.57983	7.47594	7.57001	7.70757	7.9168	7.78315	7.67224	7.6649	7.84549	7.59441	7.66311	7.59583	7.81429	7.80051	7.94629	7.7337	7.87466	7.75109	7.93316	7.8245	7.65997	8.05638
TC01001300.hg.1	5.26221	5.41268	5.3248	5.26408	5.33779	5.23471	5.21678	5.18836	5.197	5.17577	5.08735	5.20091	5.15766	5.25433	5.20338	5.17595	5.14728	5.23994	5.10922	5.13729	5.20792	5.16489	5.13285	5.06191
TC01001301.hg.1	4.9326	5.07017	4.61931	5.02145	5.1884	5.17504	4.99524	5.34858	4.92272	5.24108	5.33814	5.27499	5.22348	4.93303	5.10525	4.87758	5.14516	4.94518	5.27484	4.93997	4.93179	4.9179	5.01192	5.32401
TC01001302.hg.1	4.15465	4.44676	4.4352	4.75139	4.90496	4.41165	4.86449	4.42502	3.9766	4.13409	4.43745	4.22787	4.49578	4.20658	4.57636	3.89566	4.00883	4.29942	4.31785	4.39048	3.96468	4.24109	4.48574	4.36666
TC01001303.hg.1	3.64029	3.65584	3.66414	4.02111	3.77417	3.61254	3.76999	3.56669	3.70275	3.45461	3.71448	3.49528	3.55484	3.70878	3.62414	3.73835	3.7387	3.81631	3.66761	3.66711	3.69138	3.5634	3.53615	3.59412
TC01001305.hg.1	7.44721	7.63092	7.41493	7.05284	7.5095	7.47664	7.71673	7.58586	7.43944	7.37124	7.88932	7.53266	7.69385	7.79116	7.51755	7.58285	7.6104	7.61427	7.34957	7.51219	7.54683	7.65486	7.63647	7.51521
TC01001306.hg.1	6.3558	6.32126	6.35599	6.24801	6.39547	6.27399	6.82153	6.6771	6.67765	6.22307	6.20019	6.4013	6.13221	6.70495	6.54495	6.29894	6.66612	5.81357	6.1835	5.76422	6.32646	6.41826	6.37287	7.15416
TC01001307.hg.1	4.96683	4.5326	4.4677	4.04187	5.00913	5.20871	5.15653	4.86742	4.71665	4.83108	5.36041	4.54647	4.59285	4.64715	4.85936	4.59038	5.00403	5.11544	5.22567	4.152	4.81961	4.66794	4.93482	4.73792
TC01001308.hg.1	3.5831	3.76058	3.93803	4.01598	3.54611	3.81343	3.49203	3.67837	3.64947	3.74659	3.58249	3.54012	3.56078	3.53541	3.71781	3.67394	3.91097	3.48578	3.58512	3.62468	3.39252	3.72952	3.43428	3.48151
TC01001309.hg.1	3.9969	4.00787	3.58068	3.91644	3.88686	3.6828	3.94139	3.12855	3.5195	3.35717	3.36605	3.72596	3.66973	3.74604	3.66246	3.74497	4.00871	3.55319	3.65034	3.90187	3.70767	3.57413	3.35102	3.73823
TC01001310.hg.1	5.40785	5.4952	5.39666	5.12291	5.10814	5.43097	5.31305	5.4318	5.36277	5.43619	5.43261	5.41825	5.42547	5.43055	5.38768	5.62834	5.55837	5.37385	5.37904	5.24465	5.22643	5.23895	5.67234	5.53281
TC01001311.hg.1	4.24637	4.19654	4.33083	4.35968	4.40067	4.23771	4.18575	4.13164	4.16503	4.18756	4.31161	4.27687	4.33045	4.12183	4.35899	4.28754	4.1166	4.19867	4.16319	4.22363	4.28855	4.24708	4.2395	4.28735
TC01001312.hg.1	5.16376	5.15617	5.07321	5.39184	5.02773	4.94688	4.82606	4.69824	4.86968	4.55684	4.91347	4.7669	4.82125	4.70132	5.07507	4.93339	4.79939	5.04029	4.91059	4.9208	5.06093	4.84618	4.53025	4.97018
TC01001313.hg.1	5.22473	5.26986	5.1658	5.22347	5.44306	5.21195	5.14025	5.23465	5.10689	5.25397	5.20937	5.1446	5.17631	5.08343	5.24519	5.18253	5.16093	5.15321	5.28143	5.0973	5.10313	5.18352	5.14469	5.22347
TC01001314.hg.1	7.94306	8.44756	7.53442	7.69826	8.34075	8.67002	8.33294	7.69896	8.20171	7.97546	7.8175	8.50603	8.0986	7.60474	8.43721	7.78103	7.95473	7.3236	8.6713	8.08203	8.35741	7.57694	7.64527	8.37417
TC01001315.hg.1	8.35536	8.98052	8.27541	8.88398	9.25128	9.0076	8.27914	8.21306	8.76589	8.35037	8.23463	9.68868	8.39688	8.36019	8.9379	8.33938	8.25131	8.01361	9.13132	9.04855	9.05063	8.2759	8.01267	8.81902
TC01001316.hg.1	7.38313	7.5142	7.28135	7.12885	7.73954	7.56003	7.37562	7.46333	7.33668	7.10174	7.59008	7.59743	7.49465	7.52399	7.44261	7.23967	7.33136	7.39409	7.1853	7.28254	7.32828	7.33125	7.13535	7.28949
TC01001317.hg.1	5.74196	5.88315	5.88977	6.08583	5.82114	6.08134	5.92694	5.91711	5.93757	5.87228	5.97701	5.91026	5.81849	5.85079	5.69824	5.81329	5.7311	5.87874	5.94777	5.91072	5.89159	5.99719	6.08647	5.82986
TC01001318.hg.1	4.10385	3.95373	3.86282	4.05316	3.80585	4.07116	3.65179	3.91006	4.16081	4.16286	3.87206	3.85061	3.75171	3.81704	3.93071	3.92394	3.85425	4.12868	4.1291	3.94856	4.04949	3.89849	4.09775	3.88365
TC01001319.hg.1	4.09447	4.23864	4.18348	4.26841	4.09267	4.13843	4.08223	4.08718	4.09225	4.10983	4.09368	4.11412	4.10714	4.14297	4.17903	4.11738	4.07387	4.04472	4.05256	4.11147	4.0565	4.05546	4.10481	3.99424
TC01001320.hg.1	3.3914	3.37946	3.3121	3.80309	3.35923	3.47052	3.22884	3.31835	3.31606	3.22152	3.12694	3.30087	3.20902	3.09591	3.50579	3.34477	3.32495	3.16728	3.31358	3.42815	3.63863	3.21746	3.29695	3.46541
TC01001321.hg.1	4.54425	5.221	4.93781	5.20386	5.47859	5.24417	5.24935	5.60071	4.7914	4.93955	5.20346	5.50494	5.17743	4.97792	5.08195	5.78078	4.62014	5.44074	5.64162	4.92164	5.17417	5.51273	5.09138	5.33521
TC01001322.hg.1	5.55838	5.4234	5.60496	5.70073	5.92426	5.61696	5.87738	5.61886	5.50714	5.46661	5.75288	5.42739	5.62912	5.56005	5.52124	5.73315	5.47829	5.38133	5.62136	5.4304	5.45802	5.53958	5.58571	5.33421
TC01001323.hg.1	5.72525	5.96938	5.65416	5.69513	5.97021	6.1007	5.6819	5.91685	5.85078	5.53736	6.20419	5.75066	6.04534	5.83413	5.84232	6.01613	5.8716	5.83596	5.79462	5.86002	5.87739	6.38171	5.92019	6.13831
TC01001324.hg.1	4.5389	4.47351	4.51995	4.31134	4.46516	4.49502	4.40308	4.38868	4.50253	4.52324	4.44816	4.33816	4.33249	4.35046	4.41775	4.41252	4.48179	4.42619	4.40727	4.58513	4.35793	4.27352	4.5678	4.43426
TC01001325.hg.1	4.08175	4.13521	4.09146	4.21489	4.1661	4.01609	3.98902	4.04013	4.00121	3.91794	3.92237	3.97667	3.90541	3.98588	4.01192	3.96475	3.98965	3.96519	3.96075	3.98741	4.13652	3.88885	3.9167	3.94098
TC01001326.hg.1	6.10321	5.91002	5.85644	5.97077	5.92697	5.94678	5.86963	5.88402	5.74358	5.90261	5.89803	6.04247	5.87546	5.79098	5.79896	5.867	5.93349	5.79136	6.13722	5.9291	5.79942	5.85058	5.87957	6.00888
TC01001327.hg.1	7.12507	7.73394	7.51208	7.77464	8.18373	7.85658	7.66365	7.44167	7.54073	7.18573	7.53875	7.8865	7.71716	7.40384	7.4381	7.94827	7.34821	7.0431	7.58197	7.43042	7.59614	7.65872	7.43942	7.7147
TC01001328.hg.1	5.05828	4.97413	4.9408	5.03857	4.91256	5.02872	4.82441	4.9622	4.92839	5.00753	4.8197	4.87976	4.77285	4.94372	4.91601	4.95432	5.03296	4.97053	4.96574	4.84141	4.86136	4.82508	4.89756	4.8836
TC01001329.hg.1	4.60351	4.79778	4.62783	5.19679	4.95235	4.65838	4.68911	4.61363	4.6365	4.75103	4.55031	4.72271	4.53047	4.54469	4.68717	4.57821	4.55756	4.54274	4.70958	4.61247	4.58781	4.44512	4.45567	4.62009
TC01001330.hg.1	4.38884	4.28491	4.24916	4.2894	4.22969	4.2387	4.054	4.21506	4.19961	4.19259	4.19085	4.08044	4.18377	4.13135	4.24157	4.18256	4.24511	4.40335	4.20802	4.3463	4.10784	4.12224	4.22698	4.23827
TC01001331.hg.1	4.91569	5.32031	4.6142	4.57353	4.5208	4.92377	4.87768	4.59115	4.50811	4.82074	5.32834	4.4934	5.00409	4.55527	4.58075	4.55043	5.14332	4.78377	4.95007	4.88814	4.86429	4.75411	5.08922	5.37715
TC01001332.hg.1	4.27076	4.24226	4.55489	4.36178	5.585	5.19505	4.03935	4.86778	4.59409	4.44544	5.05379	4.75306	4.60825	4.16762	4.08186	4.80207	4.18511	4.5192	4.89561	4.91498	4.61426	4.44595	4.74005	5.13165
TC01001333.hg.1	3.98384	3.97446	3.53525	4.62773	3.88768	3.91449	3.70929	4.07421	4.08685	3.88917	4.74235	3.86571	3.8727	3.80275	3.64813	3.72085	3.89734	4.02801	3.61133	4.12572	4.13014	4.03966	3.49756	3.74594
TC01001334.hg.1	4.64101	4.76887	4.57738	4.54805	4.55743	4.71411	4.47056	4.58498	4.64688	4.59296	4.82256	4.45614	4.88046	4.74011	4.72936	4.47042	5.00703	4.8007	4.89616	4.53081	4.88791	4.64802	4.57049	4.78586
TC01001335.hg.1	4.26696	4.36169	4.31235	4.42446	4.36579	4.35813	4.23951	4.30175	4.25653	4.29603	4.12189	4.30817	4.18812	4.32059	4.40203	4.21869	4.26389	4.37938	4.30764	4.41436	4.27239	4.16803	4.35088	4.2373
TC01001336.hg.1	6.14156	5.25957	5.81882	5.41486	4.85078	5.81812	5.15427	5.38159	5.60248	6.0125	5.18162	5.37532	5.11665	5.56468	5.70411	6.06305	5.92089	5.53398	5.96797	6.07838	5.67512	5.30034	6.39381	5.90291
TC01001337.hg.1	6.06756	5.96625	5.63465	5.53762	5.57802	5.71911	5.97728	6.09875	5.66063	6.20548	5.63307	6.14208	5.71322	5.46354	5.86066	5.5343	6.10048	5.55864	5.77722	5.55906	6.20526	5.27158	5.96415	5.97508
TC01001338.hg.1	5.12933	5.29377	5.22908	4.9524	5.09195	5.24706	5.03519	5.19134	5.17935	5.29439	5.38029	4.98393	5.34739	5.37263	5.29375	5.38333	5.27432	5.13423	5.11611	5.19585	5.35166	4.89061	5.22394	5.03316
TC01001339.hg.1	6.38053	6.62041	6.33715	5.85365	6.78499	5.82682	6.61519	6.11014	5.76952	5.78087	6.7771	6.82716	6.91058	6.41564	5.39173	7.33233	6.48995	6.35851	5.81295	6.05105	5.98528	6.41578	6.64362	6.05714
TC01001340.hg.1	5.23209	5.71348	5.27041	5.17732	5.46404	5.35829	5.18316	5.42761	5.25629	5.38179	5.25672	5.39644	5.14547	5.24761	5.23892	5.3127	5.39725	5.47463	5.35753	5.24061	5.33874	5.33885	5.43601	5.3528
TC01001341.hg.1	3.75653	4.29711	3.78233	3.75658	3.99127	3.75686	3.91241	3.58848	3.4558	3.45956	3.58234	3.41874	3.42433	3.39081	3.58277	3.75369	3.58169	3.75653	3.40132	3.67224	3.6231	3.49204	3.48361	3.0581
TC01001342.hg.1	4.35073	4.71752	4.27869	4.94942	4.05045	4.53493	4.03885	4.04733	4.58285	4.27004	4.32337	4.00081	4.10508	3.74662	3.94701	4.38653	4.33062	4.04815	4.23931	4.60378	4.92866	3.93871	4.11494	4.17684
TC01001344.hg.1	4.18891	4.12443	4.08074	3.93933	4.50473	4.22062	4.53935	4.16598	3.85321	4.10621	3.78759	3.97024	4.17372	3.94225	4.27492	3.91859	4.19524	3.96753	4.04192	4.11108	4.33735	3.90396	3.83613	4.18313
TC01001345.hg.1	2.96956	3.11596	3.03441	3.63661	3.2462	3.29601	3.2023	3.47816	3.14742	3.2317	3.79787	3.12578	3.16286	3.07437	3.35811	3.27475	3.5583	3.24454	3.31676	3.36663	3.34425	3.35959	3.4219	3.25906
TC01001346.hg.1	16.7518	16.6213	16.099	15.5147	16.0233	15.8135	16.7596	16.7986	16.9748	16.9551	16.0026	17.6726	16.6071	17.0537	17.2293	15.5077	16.5662	16.6346	16.8277	16.5499	16.2504	15.5999	16.819	16.602
TC01001347.hg.1	11.6121	11.7942	12.4378	10.3009	11.1649	10.7968	12.164	10.89	12.2646	10.5491	11.2935	11.1037	11.3223	13.1415	11.5265	11.5688	11.652	11.2468	11.2729	10.9373	10.8684	12.3895	10.9845	11.8633
TC01001348.hg.1	13.3277	13.8508	13.2061	12.4049	13.0882	13.3133	13.4603	13.0202	14.4274	13.0251	12.6549	13.4157	13.6206	13.6362	14.7136	12.8031	13.138	12.1452	13.3938	13.0409	13.5215	13.3338	12.8966	13.7278
TC01001350.hg.1	3.82463	3.98843	3.43503	4.77806	4.76353	3.64179	3.86137	3.33825	3.64079	3.46968	3.75352	3.80927	3.52849	3.26417	3.27955	3.32316	3.37293	3.71924	3.72061	3.74842	3.55261	3.27476	3.14999	4.08849
TC01001351.hg.1	7.00492	5.8738	5.68584	5.44904	7.34365	6.6085	5.49097	7.88003	6.7812	7.07912	6.39596	6.85371	4.91683	6.06247	5.01662	7.20824	6.50431	9.71876	6.61895	6.62327	6.62242	6.19431	6.95646	6.55259
TC01001352.hg.1	3.00802	3.39244	3.02429	3.64219	3.07391	3.18469	3.15804	3.41932	3.45035	3.31598	2.91768	3.43482	3.46805	3.31876	3.30444	3.24146	3.70603	3.40759	3.52239	3.31619	3.61661	3.16994	3.29802	3.4737
TC01001353.hg.1	4.05522	3.67264	3.77461	3.79038	4.12321	3.6455	3.25403	3.40233	3.92575	3.12915	3.46482	3.5214	3.57039	3.58869	3.50065	3.21412	3.69761	3.30272	3.87611	3.68977	3.86042	3.85241	3.3556	3.72124
TC01001354.hg.1	4.12182	3.78107	4.06304	3.52851	3.55648	3.79217	3.6934	3.65084	3.93522	3.79411	3.88424	3.91142	3.59145	3.6033	3.56122	3.76269	4.47384	4.21113	3.91384	3.89098	3.78137	3.70268	4.48142	3.66073
TC01001355.hg.1	6.92252	6.53415	7.32784	5.91838	5.93908	6.80435	6.11709	6.80997	6.9859	7.24274	6.56718	6.44979	6.29962	7.00341	6.63512	7.33831	7.47325	6.80775	6.80826	6.75965	6.64685	6.60859	7.13129	6.93137
TC01001356.hg.1	9.59035	10.5368	11.4485	9.34463	9.13312	9.77437	11.3456	10.4657	11.2407	9.88781	10.3857	9.60245	9.43855	11.5817	10.815	9.41711	10.8236	9.13898	10.3081	8.70689	9.88942	10.4397	9.30136	10.8742
TC01001357.hg.1	4.75081	5.11016	4.86348	4.85382	4.94873	5.55368	4.84364	5.18581	5.12021	4.90749	4.78482	4.97569	4.69423	4.97563	4.73105	4.60147	5.29729	4.61734	5.1644	4.69691	5.02515	4.87711	4.56545	5.05233
TC01001358.hg.1	4.01978	3.79268	3.84029	4.54241	4.02589	4.0413	3.77788	4.35951	3.96107	3.78531	3.71923	3.80706	3.83784	3.59186	4.19387	3.84055	4.36438	4.02027	3.87296	4.20795	3.7838	3.89647	3.97725	3.58725
TC01001359.hg.1	5.06596	4.96416	5.1593	4.80981	4.76173	4.86674	4.48519	4.88523	4.60512	4.55803	4.56475	4.95081	4.78884	4.95154	5.10074	4.83971	4.88719	5.17966	5.01063	4.77713	5.08512	4.61616	5.20896	4.87012
TC01001360.hg.1	3.6285	3.62987	3.64837	3.6051	3.6873	3.47371	3.48604	3.52752	3.50568	3.47755	3.48193	3.50305	3.56161	3.5599	3.52158	3.56179	3.51553	3.5269	3.64656	3.70833	3.54238	3.45164	3.68144	3.35236
TC01001361.hg.1	4.09702	4.1168	4.13696	4.25079	4.10053	4.02622	4.09249	4.02043	4.0046	4.02893	3.95145	3.94389	4.02363	3.8867	4.03727	4.03283	3.98698	4.04885	3.97042	4.09698	4.05559	3.88003	4.03344	4.02762
TC01001362.hg.1	4.28379	4.23243	4.14323	4.20357	4.21791	4.07592	4.06418	4.19244	4.04879	4.03953	4.13719	4.18839	4.18668	4.01854	4.17739	4.0471	4.09818	4.18769	4.19739	4.27089	4.24429	4.05178	4.28118	4.04278
TC01001363.hg.1	4.43497	4.23874	4.29754	4.21911	4.20573	4.24077	4.20107	4.18828	4.15912	4.24647	4.21041	4.15828	4.31799	4.151	4.1479	4.10176	4.22005	4.27208	4.37566	4.32702	4.23718	4.19395	4.54703	4.17543
TC01001364.hg.1	9.07485	9.20093	8.60822	7.57525	9.47844	9.14207	8.98453	9.22067	8.85069	8.5178	9.10166	8.87832	9.15353	8.79262	9.11305	9.01983	8.81907	8.8925	9.01358	8.71877	9.45138	9.0124	9.60805	9.28434
TC01001365.hg.1	5.5134	5.20319	4.95988	4.66435	5.11534	5.00641	5.04591	4.86243	5.08613	5.26063	5.04873	4.72925	5.23738	4.99309	4.93306	5.43686	4.84991	5.35861	4.9992	5.07564	5.27886	5.4165	5.18342	5.07913
TC01001366.hg.1	3.83121	4.81066	4.41858	4.57029	4.38815	4.72848	4.54811	4.23232	4.58195	4.3503	4.12979	4.21331	4.64243	4.54395	4.69311	4.77776	4.61159	5.06548	4.26249	4.48941	4.4988	4.13752	4.43637	4.29264
TC01001367.hg.1	9.33999	9.7292	9.43617	9.53224	10.087	9.78697	9.06275	9.4553	9.28619	9.20989	9.31608	9.80563	9.21789	8.99174	9.47932	9.61476	9.557	8.79129	9.76154	9.71059	9.70011	9.3115	9.00371	9.84683
TC01001368.hg.1	4.34375	4.02039	4.11677	4.40893	4.43199	4.17134	4.18479	4.1117	3.93482	4.09139	3.96155	4.23699	4.00437	3.81586	4.07758	4.0491	3.99335	4.01009	4.0927	4.26688	4.24376	4.10535	4.07629	4.37943
TC01001369.hg.1	4.82536	4.63331	4.68092	4.70536	4.7585	4.60457	4.58302	4.56719	4.56356	4.63451	4.45298	4.41312	4.51252	4.59899	4.67744	5.12564	4.59155	4.7287	4.66739	4.7671	4.66644	4.55166	4.59615	4.68646
TC01001370.hg.1	3.96425	3.68338	3.79194	3.62922	3.84619	3.7525	3.90035	3.79094	3.96172	4.09113	3.82437	3.96194	3.624	3.81608	3.90045	4.19252	4.07515	3.91469	4.13988	4.41347	3.88927	3.63697	4.01172	3.77512
TC01001371.hg.1	5.27438	6.31575	5.73466	5.18957	5.74471	5.51041	5.96665	5.88689	6.00836	5.52633	5.61428	5.71425	6.11296	5.99732	5.32531	5.68707	5.75277	5.9428	5.61042	5.62153	5.90433	6.15245	6.44338	5.60963
TC01001372.hg.1	8.97076	9.50144	9.8838	8.86004	9.13701	9.3265	9.96732	9.54362	9.71402	8.88753	8.95415	8.84429	8.60278	10.9333	9.84533	8.8549	10.349	8.57231	9.19256	8.18424	9.33079	9.08497	8.60777	10.1279
TC01001373.hg.1	8.16962	8.42282	8.22683	7.46839	8.31372	8.11051	8.36021	7.90215	8.42451	7.47395	8.57939	7.32442	8.35033	8.54942	7.9499	8.87026	8.1927	8.24494	7.68323	8.12454	7.91574	9.25242	7.65245	7.89107
TC01001374.hg.1	4.99512	4.8575	4.90375	5.25452	5.23064	4.82611	4.90502	5.02919	4.74787	4.89313	5.0436	4.85611	4.92534	4.86407	4.85601	4.67822	5.04998	4.88544	4.7836	4.91176	4.93147	4.96942	4.64935	4.87233
TC01001375.hg.1	3.48942	3.72825	3.31758	3.35142	3.88658	3.53031	3.25658	3.23961	3.36326	3.32724	3.41346	3.31334	3.34622	3.61228	3.84575	3.56448	3.65643	3.9688	3.38164	3.32299	3.72206	3.34467	3.1695	3.50432
TC01001376.hg.1	4.70021	4.3669	4.50251	4.72783	4.68847	4.69539	4.42248	4.70874	4.74775	4.70486	4.56971	4.52828	4.63529	4.62125	4.66648	4.64855	4.53555	4.56656	4.57858	4.60636	4.73698	4.59133	4.59483	4.81237
TC01001377.hg.1	7.53733	7.89245	7.69515	7.72054	7.82404	7.98141	7.73343	7.83102	7.68331	7.597	7.82517	8.22377	7.8235	7.51254	7.72755	7.42965	7.67995	7.31714	7.65507	7.49196	7.458	7.69728	7.43002	7.72896
TC01001378.hg.1	7.53762	7.42002	7.68504	7.01748	7.30978	6.96252	7.77372	7.4534	7.4843	7.52173	8.06426	7.4764	7.70705	8.0507	7.34515	7.70779	7.53307	7.52189	7.40158	7.48793	7.12539	8.02477	7.99658	7.64079
TC01001379.hg.1	7.00245	7.49814	7.29962	7.44032	7.71335	7.41584	7.23949	7.25788	7.12867	6.96955	7.44182	7.29542	7.39011	7.3128	7.19895	7.57499	7.16576	6.94605	7.19412	7.25739	7.23635	7.53657	6.81298	7.50292
TC01001380.hg.1	5.59621	5.56204	5.56902	5.48695	5.52743	5.54086	5.58189	5.50745	5.65179	5.39663	5.65347	5.42229	5.52881	5.56024	5.38377	5.62282	5.53901	5.50807	5.56708	5.45678	5.49403	5.68346	5.35343	5.46338
TC01001381.hg.1	8.04312	8.15907	8.14722	7.56407	8.02721	8.26908	8.20117	8.07722	8.08155	8.04818	8.22597	8.1708	8.22712	8.18494	8.06863	8.29568	8.32869	8.01579	8.02383	7.91237	8.22842	8.02794	8.06358	8.23136
TC01001382.hg.1	13.5328	13.2908	13.214	12.2994	14.0148	13.7746	13.2708	13.9634	13.6975	13.576	14.0446	15.1448	14.6015	13.6736	13.5817	13.3072	14.0776	13.8061	14.2173	12.9375	13.7827	12.9095	14.3401	14.4645
TC01001383.hg.1	5.42436	5.42216	5.47931	5.27453	5.3331	5.55889	5.47414	5.51684	5.48545	5.44273	5.5212	5.66581	5.42725	5.23198	5.4863	5.28676	5.41702	5.41842	5.49669	5.2709	5.44984	5.365	5.43443	5.60741
TC01001384.hg.1	4.97464	4.61837	4.60762	5.43613	5.14753	4.82467	4.93666	4.74638	4.87506	4.73143	4.72692	4.8831	4.74004	4.80333	5.07397	4.77919	4.6397	4.96853	4.81102	4.62029	4.9136	5.02254	4.67548	5.15301
TC01001385.hg.1	8.5328	8.65559	8.65205	8.14385	8.81199	8.74892	9.00497	8.30062	8.44519	8.40794	8.82497	9.15684	8.85271	8.53281	8.83625	8.45711	9.07721	8.68542	8.64006	8.00947	8.55304	8.68288	8.61474	9.11153
TC01001386.hg.1	6.40197	6.38999	5.83292	5.31265	5.99345	6.52876	6.15508	6.38115	6.02526	6.78599	6.61602	6.27073	6.24223	6.25866	6.34891	5.80432	6.59845	6.18658	5.74531	5.96225	6.32656	6.66151	6.11574	5.69791
TC01001387.hg.1	5.14194	5.02993	5.17158	4.94619	5.09643	4.79588	4.6468	5.21782	4.97094	5.37012	4.88664	4.81722	4.69686	5.73152	4.82925	4.18232	5.63931	5.37965	5.76014	4.83869	5.20329	5.5351	5.09882	5.66983
TC01001388.hg.1	5.66906	5.53476	5.57833	5.6244	5.54084	5.44008	5.83528	5.30198	5.46306	5.56714	5.73483	5.56694	5.41038	5.54734	5.22402	5.33434	5.50999	5.49124	5.79357	5.37175	5.18255	5.83128	5.17213	5.06296
TC01001389.hg.1	4.31279	3.809	3.96351	4.2805	4.73272	5.30667	5.92654	4.95118	5.0673	4.55381	6.12194	6.56994	5.4879	4.75673	5.23001	3.99677	4.7674	4.77644	4.57361	5.00048	4.92496	4.73272	4.14506	4.97258
TC01001390.hg.1	8.25511	8.39304	7.29939	8.6625	8.96946	8.6863	8.14183	8.00831	8.05229	8.4369	9.28371	9.04979	8.14941	7.35734	8.33785	7.63162	8.00539	8.57651	10.0801	8.38245	8.73262	7.71537	7.70602	9.30794
TC01001391.hg.1	4.31279	3.809	3.96351	4.2805	4.73272	5.30667	5.92654	4.95118	5.0673	4.55381	6.12194	6.56994	5.4879	4.75673	5.23001	3.99677	4.7674	4.77644	4.57361	5.00048	4.92496	4.73272	4.14506	4.97258
TC01001392.hg.1	8.25511	8.39304	7.29939	8.6625	8.96946	8.6863	8.14183	8.00831	8.05229	8.4369	9.28371	9.04979	8.14941	7.35734	8.33785	7.63162	8.00539	8.57651	10.0801	8.38245	8.73262	7.71537	7.70602	9.30794
TC01001393.hg.1	4.31279	3.809	3.96351	4.2805	4.73272	5.30667	5.92654	4.95118	5.0673	4.55381	6.12194	6.56994	5.4879	4.75673	5.23001	3.99677	4.7674	4.77644	4.57361	5.00048	4.92496	4.73272	4.14506	4.97258
TC01001394.hg.1	8.25511	8.39304	7.29939	8.6625	8.96946	8.6863	8.14183	8.00831	8.05229	8.4369	9.28371	9.04979	8.14941	7.35734	8.33785	7.63162	8.00539	8.57651	10.0801	8.38245	8.73262	7.71537	7.70602	9.30794
TC01001395.hg.1	4.31279	3.809	3.96351	4.2805	4.73272	5.30667	5.92654	4.95118	5.0673	4.55381	6.12194	6.56994	5.4879	4.75673	5.23001	3.99677	4.7674	4.77644	4.57361	5.00048	4.92496	4.73272	4.14506	4.97258
TC01001396.hg.1	8.25511	8.39304	7.29939	8.6625	8.96946	8.6863	8.14183	8.00831	8.05229	8.4369	9.28371	9.04979	8.14941	7.35734	8.33785	7.63162	8.00539	8.57651	10.0801	8.38245	8.73262	7.71537	7.70602	9.30794
TC01001397.hg.1	4.31279	3.809	3.96351	4.2805	4.73272	5.30667	5.92654	4.95118	5.0673	4.55381	6.12194	6.56994	5.4879	4.75673	5.23001	3.99677	4.7674	4.77644	4.57361	5.00048	4.92496	4.73272	4.14506	4.97258
TC01001398.hg.1	5.21709	5.06743	5.21553	4.97492	5.87966	5.21019	5.32672	5.00371	4.88948	5.08591	5.33901	5.33292	4.9618	4.76304	4.97477	4.62599	4.78107	4.99167	5.28936	4.78214	5.21315	4.91464	5.0892	5.54124
TC01001399.hg.1	15.8945	15.6045	15.5907	14.4939	15.5774	15.9867	15.5963	15.5826	15.5775	16.0875	14.8238	16.5049	15.5949	15.2544	16.2534	15.0801	15.5541	15.5062	15.7636	15.5194	15.6656	15.4599	15.3757	15.6737
TC01001400.hg.1	14.1375	13.2876	13.2431	11.841	12.696	13.5281	13.2565	13.8269	12.6409	14.275	12.037	14.9568	13.3681	12.9831	14.8632	12.1603	13.4167	12.8916	13.0606	12.4398	13.1021	12.9535	13.1144	13.4553
TC01001401.hg.1	9.74101	9.75985	9.33761	9.17274	8.84628	9.55315	9.17849	9.34898	8.90317	9.68605	8.69041	10.7756	9.44914	8.47077	10.0962	8.0212	8.89232	8.71089	9.25624	8.54926	8.86898	9.02958	9.15551	9.38364
TC01001402.hg.1	10.9446	11.2931	10.1799	10.2394	12.3934	12.8136	11.8889	11.3873	11.6602	11.0293	11.8473	12.4354	11.7533	10.2088	11.9794	11.5849	12.2467	11.7694	13.1552	11.3868	12.0937	11.9466	10.5162	13.6843
TC01001403.hg.1	10.0528	9.8603	9.3575	8.99423	9.21384	10.1663	9.62218	10.0714	9.71735	10.08	9.66898	10.0838	9.73637	9.11681	10.5491	9.8488	9.79208	9.82805	9.97846	9.78944	9.9247	9.64948	9.39592	10.5111
TC01001404.hg.1	4.17533	4.9149	4.3666	3.70245	4.4838	4.62777	5.01115	5.21835	5.00787	5.21206	5.22028	4.99677	5.09659	5.11524	6.27634	5.18553	5.00117	5.19537	5.9225	5.35722	4.96797	6.75264	4.58808	5.32901
TC01001406.hg.1	9.16177	9.38836	9.33756	7.85493	8.79631	10.1344	10.0858	9.18492	9.01944	10.141	8.5887	10.8777	9.49051	9.23922	10.7767	8.52358	9.79778	8.88505	9.46931	8.54002	9.58323	9.31197	9.88876	9.60908
TC01001407.hg.1	9.62138	9.66909	9.71925	9.11182	9.52007	10.1531	10.481	9.50938	9.11443	10.2112	8.966	10.7108	9.39637	8.70808	10.4025	8.51812	9.33203	9.03264	9.81079	8.77401	9.86383	9.20519	9.76254	9.70161
TC01001408.hg.1	7.65172	10.0485	9.26642	8.23907	11.2386	10.2484	10.9711	8.94374	9.96988	9.93539	9.2704	11.0627	9.45486	9.18636	10.832	9.13428	10.3558	10.5877	10.4492	9.53004	11.0005	10.454	10.8871	9.56378
TC01001409.hg.1	2.42042	2.46075	2.43029	2.31895	2.45042	2.36669	2.36772	2.32113	2.40146	2.40355	2.35822	2.43051	2.40019	2.3516	2.51946	2.54781	2.43959	2.53784	2.45733	2.30538	2.31538	2.82206	2.42121	2.40786
TC01001410.hg.1	4.71736	4.86349	4.80879	5.08939	5.52102	5.38343	4.70527	4.5062	4.473	4.274	4.532	4.75339	4.81829	4.41193	4.6165	4.51407	4.62955	4.98198	5.03503	4.84519	4.93984	4.55862	4.35648	5.00592
TC01001411.hg.1	6.77889	6.31419	6.74027	6.04746	6.76026	5.85898	6.13378	5.59843	5.26643	6.18015	6.25484	5.80594	6.88433	6.65297	5.55124	6.85655	5.70481	6.10571	5.54315	6.78449	6.0063	6.67454	6.95946	5.37721
TC01001412.hg.1	4.03184	4.05655	4.01456	4.19004	3.99243	4.02553	3.93363	3.95939	4.00129	4.0438	4.01337	4.13371	4.03616	4.16356	4.01914	4.03167	4.01387	4.08973	3.90418	4.22593	4.10512	4.0212	4.11766	4.05986
TC01001413.hg.1	7.22884	6.86486	6.96788	6.55349	6.91362	6.7815	7.41505	7.02249	7.17787	7.17328	7.19601	7.15807	7.08868	7.48036	7.14701	6.78118	7.07051	7.28129	6.75699	6.83883	7.09019	6.99548	7.21971	7.19931
TC01001414.hg.1	12.7876	12.1576	12.3764	11.7027	12.3755	12.2587	12.9955	12.1067	12.2728	12.4547	11.785	13.4521	12.749	12.4001	12.2507	12.0203	11.9545	12.0772	12.6843	12.0191	12.2033	12.1936	12.3685	12.2965
TC01001415.hg.1	8.5874	8.05568	7.76788	6.94986	7.95122	7.96926	8.38825	7.53275	7.87874	7.72168	7.54593	8.86566	8.43901	8.41816	7.26718	7.64694	8.13815	7.44526	8.27189	7.16491	7.75561	8.1714	8.04607	7.87063
TC01001416.hg.1	3.73407	3.8604	3.35344	3.9259	3.47817	3.61591	3.16734	3.63261	3.44709	3.78464	3.42209	3.36232	3.39289	3.41712	3.41915	3.41277	3.29175	3.72441	3.93054	3.22506	3.57933	3.30052	3.30897	3.44656
TC01001418.hg.1	5.8658	5.55537	6.04466	6.33753	5.69573	5.62307	5.59366	5.80199	5.45917	5.66731	5.1756	5.80168	5.56801	5.32112	5.54861	5.22206	5.56204	5.56815	5.49377	5.68336	5.63741	5.25918	5.43412	5.70033
TC01001419.hg.1	4.67228	4.7144	4.79312	4.49242	4.44759	4.8511	4.23433	5.36767	4.59203	4.59677	4.68582	4.69562	4.78423	4.5229	5.08303	4.63206	4.57209	4.677	5.05154	5.59665	4.93775	4.37909	5.18403	4.44411
TC01001420.hg.1	4.04452	4.21207	4.9078	4.47585	4.30767	4.72075	3.90988	4.71053	3.53785	3.65673	4.29989	4.24977	4.28396	4.33894	3.87476	5.65957	3.78297	4.40733	4.22904	4.6248	4.34314	4.10312	3.53821	4.02147
TC01001421.hg.1	9.48103	9.19033	9.31779	8.48157	9.52996	8.80346	9.70938	9.36741	9.48957	9.43104	9.4862	9.12243	9.1263	9.84709	9.36637	9.05586	9.67286	9.65848	8.94881	9.26397	9.12898	9.72817	9.33842	8.98727
TC01001422.hg.1	5.93401	5.98623	6.18654	6.08092	5.83458	5.49597	6.51675	5.87983	6.21372	5.76021	6.18362	5.58772	5.8789	6.59205	6.10825	5.64941	5.95869	5.94961	5.77372	5.83344	5.64639	6.26513	6.15709	5.99606
TC01001423.hg.1	4.31849	4.06047	4.05636	4.35209	4.1399	4.07345	4.11205	4.04917	4.01412	3.86817	4.07123	4.05677	3.97496	4.01318	4.19381	4.04382	4.19311	4.16205	4.05823	4.14509	4.08448	3.92357	3.99195	4.0036
TC01001424.hg.1	5.36141	5.31313	5.3313	5.47527	5.68333	5.78569	5.27748	5.6256	5.49121	5.67301	6.01257	5.69676	5.49564	5.35427	5.86183	5.21938	5.39169	6.00449	6.11693	5.90203	5.70069	5.49705	5.70831	6.21598
TC01001425.hg.1	3.13908	2.96729	2.94535	3.47233	3.39717	3.12873	3.44724	3.16986	3.24445	3.02312	3.22498	2.96427	3.29829	3.17462	3.35641	3.59596	3.36626	3.62248	3.24638	3.0712	3.01806	3.23472	3.69363	3.4763
TC01001426.hg.1	7.70596	7.4966	7.38816	7.27319	8.02428	7.55359	7.68989	7.18877	7.63665	7.24907	7.89382	7.78711	7.78691	7.61248	8.09621	7.95716	7.60958	7.74935	7.5596	7.42401	7.4407	8.29588	7.67752	7.42208
TC01001427.hg.1	4.02485	3.74702	3.89542	3.98637	3.65952	4.00864	3.67923	3.84248	3.81539	3.84089	3.77818	3.79659	3.67219	3.82567	3.84458	3.94063	3.99597	3.92928	3.90614	3.97133	3.98164	3.68468	3.60573	3.91758
TC01001428.hg.1	4.58789	4.35787	4.29183	5.11894	4.77154	4.3399	4.60303	4.55418	4.13004	4.2566	4.17828	4.08345	4.53568	4.20349	4.4814	4.1025	4.26367	4.0559	4.44372	4.69377	4.55685	3.99406	4.21401	4.32217
TC01001429.hg.1	4.24051	4.56566	4.04964	3.90596	4.5544	4.52124	4.28172	4.74713	4.28761	4.81847	4.16982	4.36082	4.50151	3.88103	4.67985	4.40746	4.12735	4.87038	4.55467	4.56867	4.74203	4.28193	4.44048	5.18582
TC01001430.hg.1	4.38204	4.3921	4.48165	4.71944	4.25022	4.47122	4.46869	4.30646	4.60337	4.49219	4.53065	4.50873	4.42413	4.5956	4.43388	4.38679	4.35823	4.4418	4.57405	4.67067	4.39653	4.33083	4.39475	4.33225
TC01001431.hg.1	3.76466	3.57713	4.18197	4.10369	3.59197	4.51184	3.62575	3.9871	4.30514	3.81737	4.44186	3.58488	3.65168	3.7494	4.58257	4.79298	4.07754	3.88354	4.90297	4.77372	4.28388	3.72087	3.75302	4.29139
TC01001432.hg.1	4.00776	3.90252	3.73208	4.09677	4.10715	4.27704	3.69314	4.06717	3.74488	3.91269	3.69664	3.86198	4.08283	3.47696	4.30649	3.95399	3.85378	3.78708	4.04502	4.98348	4.19424	3.91754	3.98103	4.18612
TC01001433.hg.1	3.88545	4.75368	4.04404	4.24176	4.78263	4.24683	4.06121	4.83476	4.49931	4.41898	4.47153	4.1628	4.44057	4.37463	4.36143	4.78906	4.47095	5.01647	4.28363	4.10162	4.33106	4.03618	4.67896	4.43458
TC01001434.hg.1	4.30882	4.46714	4.70196	4.32313	4.5343	4.57705	4.5232	4.20869	4.55433	5.05561	4.49399	4.33994	4.35333	4.47619	4.38515	4.30118	4.50984	4.2157	4.41083	4.83252	4.68809	4.73914	4.65342	4.11644
TC01001435.hg.1	5.17696	5.38886	5.24137	5.78417	5.49421	5.80312	5.26219	5.08164	5.39168	5.87765	5.29407	5.14397	5.08155	5.11982	5.09964	5.49884	5.22874	5.37814	5.70816	5.54061	5.24113	4.74636	5.2612	5.58614
TC01001436.hg.1	5.50238	4.74587	5.51901	6.31792	5.95098	6.26953	5.71246	5.54088	5.90326	5.77937	5.69019	5.93503	5.8718	5.87192	6.14116	5.15397	5.67097	6.12194	6.03056	6.11835	6.16968	5.97296	5.78743	5.93704
TC01001437.hg.1	5.35676	5.16985	5.50985	5.18356	5.72977	6.59141	4.97588	5.35208	5.52204	5.35798	5.6605	5.76099	5.74746	5.3301	5.14403	5.16372	5.84045	5.84745	5.85575	5.83324	5.83721	5.17908	5.32319	5.9679
TC01001438.hg.1	4.82803	4.28488	4.24189	5.10202	3.99833	4.25009	4.19956	4.48685	4.06189	4.20601	4.141	4.2654	3.97244	4.2885	4.84169	4.11101	4.3786	4.33723	4.15905	4.71278	4.4617	4.31941	4.10713	4.20789
TC01001439.hg.1	4.73966	4.9844	4.84204	5.18456	4.95344	4.79962	4.72216	4.79694	4.89563	4.93519	4.7531	4.66247	4.41622	4.89804	4.77838	4.2209	4.78025	4.65061	5.00014	5.21483	4.68078	4.29852	4.56045	4.90939
TC01001440.hg.1	3.58197	3.36175	3.39364	3.49675	3.50095	3.74297	3.3691	3.52076	3.49442	3.56911	3.71474	3.26568	3.35622	3.2891	3.45232	3.33268	3.51189	3.87586	3.41416	3.56366	3.32314	3.71849	3.64634	3.71956
TC01001441.hg.1	3.28244	3.50706	3.25834	3.77239	3.33718	3.11383	2.96157	3.74802	3.6688	3.41839	3.23663	3.28562	3.59232	3.26587	3.20762	3.52914	3.12297	3.50957	3.38666	3.4923	3.17112	3.41397	3.38959	3.49959
TC01001442.hg.1	4.10607	3.96769	3.92868	4.5537	3.69894	3.81396	3.93854	4.03666	4.14867	3.69986	3.57023	4.00653	3.59816	3.74982	4.43217	3.98776	4.09709	3.86665	4.06627	3.85469	3.79153	3.75504	3.87718	3.79341
TC01001443.hg.1	5.08746	5.01052	4.87137	4.38684	5.22355	4.85063	5.39679	5.23149	4.85132	5.03754	5.11029	4.79732	4.99074	4.89887	4.97938	5.32409	4.97826	4.75399	5.07395	4.75917	4.56985	5.60053	4.96741	5.25982
TC01001444.hg.1	8.29003	8.15328	8.09569	7.65634	8.30847	8.11506	8.73158	8.1474	8.16985	8.38081	8.30948	8.0785	8.19539	8.1245	8.24594	7.77213	8.07589	8.26528	8.4528	8.38869	8.2723	8.12176	8.06912	8.4114
TC01001445.hg.1	4.21993	4.00857	3.97261	3.97662	3.67867	4.10227	3.47064	3.6836	3.95493	4.13272	3.90097	4.07055	3.87142	3.78884	3.90414	4.14326	3.95213	4.27379	3.77768	4.01258	4.1069	3.81486	3.85934	3.76198
TC01001446.hg.1	5.26695	5.61132	5.49895	4.72887	5.42523	4.83131	5.33762	5.40018	5.69682	5.15652	5.438	4.98056	5.54992	5.49417	5.13773	5.40741	5.31405	5.20904	4.98202	5.44579	5.7088	5.63993	5.29097	5.3029
TC01001447.hg.1	5.47661	5.32456	5.36113	5.40578	5.40908	5.46572	5.46916	5.42111	5.3575	5.40249	5.28893	5.43323	5.40883	5.28168	5.49772	5.40694	5.59441	5.39908	5.3993	5.30031	5.41488	5.3463	5.50052	5.55321
TC01001448.hg.1	4.01696	4.2193	4.58072	4.02084	4.64778	4.80572	3.90909	4.42049	5.03603	4.62206	4.59888	4.69497	4.49611	4.19906	4.46273	4.7573	4.55143	4.9614	5.38021	4.73337	4.77575	4.42806	4.79733	5.2163
TC01001449.hg.1	3.57137	3.94014	3.44195	3.59456	3.73175	3.724	3.58044	3.5962	4.0262	3.57458	3.55406	3.87847	3.97135	3.67707	3.60123	3.63631	3.88373	3.70694	3.84005	3.61427	3.61721	3.61483	3.63339	3.77047
TC01001450.hg.1	3.33264	3.49742	3.29624	3.6407	3.72982	2.99836	3.08711	3.07148	2.98728	2.90668	3.10773	3.36081	3.05768	2.92963	3.47235	3.08759	3.14507	3.36142	3.0484	3.2522	3.01929	2.82271	2.76046	3.1742
TC01001451.hg.1	4.59819	4.51336	4.5852	4.6103	4.19358	4.55795	4.17621	4.42123	4.65628	4.73657	4.25568	4.50617	4.25017	4.45663	4.34694	4.70982	4.71885	4.71035	4.94621	4.68569	4.69565	4.41468	4.84566	4.78266
TC01001452.hg.1	6.95343	7.10832	7.02912	6.46888	7.08475	6.9936	6.97837	7.1483	6.9944	6.88937	7.24606	6.94793	7.06371	7.10867	7.01559	7.24977	7.18107	6.96009	6.84633	6.95702	7.01603	7.45525	7.19956	6.93999
TC01001453.hg.1	3.67221	3.72885	3.74775	4.03271	3.71114	3.67483	3.58139	3.78688	3.85244	3.60448	3.51938	3.6667	3.65373	3.57361	3.69887	3.72829	3.92191	3.75859	3.88166	3.77683	3.82982	3.77632	3.54681	3.81868
TC01001454.hg.1	6.38212	6.44791	6.35359	6.83399	6.8531	6.69721	6.22807	7.05118	6.52681	6.86534	6.7249	6.68436	6.76299	6.38343	6.52464	6.80167	6.64198	7.06794	7.24006	6.67818	6.61943	6.33424	6.45395	7.37111
TC01001455.hg.1	4.28076	4.41345	4.36311	5.21024	4.94252	4.9266	4.61902	4.79643	4.76151	4.62145	5.08153	4.85261	5.00747	4.59924	4.84282	4.73203	4.6113	5.10042	4.83719	5.01329	5.00265	4.73023	4.94717	4.60785
TC01001456.hg.1	3.73072	3.87905	3.69381	3.71062	4.04836	4.14125	3.73424	3.81083	3.70272	3.66031	3.34926	3.7227	3.66671	3.99549	3.74977	3.96995	4.14381	3.94699	3.84319	3.88042	3.93733	3.60661	3.85748	3.73543
TC01001457.hg.1	4.24707	4.21668	4.26605	4.2412	4.07784	4.16486	4.05142	4.06555	4.21191	4.1994	4.04493	4.19018	4.0026	4.0303	4.24659	4.4262	4.25889	4.36635	4.26667	4.05606	4.19773	4.05661	4.54882	4.19774
TC01001458.hg.1	9.71579	10.0827	9.62502	9.74366	9.87484	9.96275	9.54176	9.82101	9.6475	9.22725	9.49225	9.25065	9.72987	9.47421	9.97021	10.0352	9.35082	9.33149	9.76408	9.9525	10.0909	9.89309	9.05053	9.52763
TC01001459.hg.1	9.73086	9.9603	9.55039	10.4855	9.62111	9.6317	9.80028	9.97944	9.53124	9.28277	9.79221	9.50945	9.61509	9.28021	9.20103	9.39496	9.50661	9.44186	9.52298	9.75029	9.77557	9.65929	9.42143	9.43803
TC01001460.hg.1	5.40766	4.80556	4.91662	5.54094	5.03204	4.79904	4.76425	5.20862	5.47424	5.57093	5.85481	5.68995	5.83254	5.36791	5.0839	5.32899	5.61489	6.10984	6.25205	5.07342	5.07019	5.31861	5.44299	5.77015
TC01001461.hg.1	9.25092	8.82522	9.92052	10.1503	9.3301	9.27783	10.8366	10.7932	9.20174	9.7083	10.3667	10.8707	8.49327	8.40803	7.88353	9.12365	9.14128	9.11437	9.32336	9.00856	10.1755	9.7771	9.59187	9.51898
TC01001462.hg.1	4.57851	5.15195	5.60995	5.02511	5.02802	4.36514	4.80262	5.18596	4.41463	5.17339	5.24816	5.10288	4.64775	4.42144	4.83243	4.68653	4.58582	4.80493	5.11213	4.28565	5.05833	4.61633	5.00085	4.73694
TC01001463.hg.1	8.83279	9.11952	8.87316	8.92619	8.92816	8.32707	9.3096	8.7632	8.91613	9.30353	8.95183	8.64957	8.88382	8.92623	8.14618	9.25873	8.72108	8.96243	8.64301	8.7207	8.5083	8.49896	8.71013	9.14766
TC01001464.hg.1	5.06757	5.00813	4.81543	4.56613	5.29737	5.7759	4.85613	5.16891	4.80396	4.75659	4.95363	5.2237	5.16203	4.98423	5.05848	4.33971	4.99422	5.02266	4.98336	5.07615	5.20854	5.27535	5.17424	4.77508
TC01001465.hg.1	8.62538	8.56726	8.5763	7.82974	8.48559	8.38108	8.52837	8.4932	8.60611	8.59816	8.60343	8.60332	8.24578	9.04139	8.58102	8.55754	8.71654	8.78768	8.35962	8.53759	8.40015	8.56559	8.66611	8.52744
TC01001467.hg.1	7.97004	7.94281	7.57857	7.21497	8.17734	8.52332	8.42265	8.38602	7.78372	7.7888	8.55942	7.94149	7.754	8.0445	7.84284	8.2263	8.44819	7.78556	7.60579	7.6551	8.44051	8.19855	8.31413	8.79458
TC01001468.hg.1	6.9947	6.52789	6.93939	6.67665	6.50995	7.14138	5.8488	6.98014	6.9316	6.95568	6.46283	6.76441	7.17882	6.63516	6.93911	6.80139	7.03122	6.87777	6.91983	7.3028	6.65768	6.60701	7.28211	6.80268
TC01001469.hg.1	6.48507	5.27012	5.94627	4.42002	5.70997	5.01877	6.49522	5.21207	5.60088	4.10698	4.93804	4.23765	4.86658	5.9182	4.79995	4.78014	6.12421	4.63665	6.29438	4.86593	5.01449	5.51047	5.0826	5.95398
TC01001470.hg.1	3.44071	3.26792	3.16096	3.75058	3.44178	3.59452	3.57545	3.3153	3.35667	3.34418	3.05267	3.06957	3.24326	3.37994	3.25197	3.25254	3.52068	3.5649	3.3703	3.65255	3.30098	3.33134	3.48909	3.33617
TC01001471.hg.1	5.24186	5.19796	4.87985	4.71596	5.1642	5.43985	4.94834	5.26069	5.15067	5.19447	5.30971	5.26607	5.29246	4.855	5.13939	4.98524	5.48883	5.55389	5.66352	5.19874	5.80011	4.93167	5.33963	5.24997
TC01001472.hg.1	3.80848	3.7115	3.88538	3.57654	3.60767	3.63777	3.60842	3.73975	3.87869	3.73381	3.40114	3.39488	3.41348	3.36933	3.64633	3.53404	3.71235	3.3583	3.77379	3.21225	3.54558	3.68673	3.52353	3.7821
TC01001473.hg.1	4.7712	4.91812	4.88322	4.84794	5.02487	4.90883	4.89601	5.05306	4.78426	4.73032	4.77408	4.79575	4.85182	4.84004	4.85113	4.79595	4.98034	4.78923	4.73917	4.85544	4.93267	4.8868	5.12899	4.64631
TC01001474.hg.1	3.96598	3.68987	4.1185	4.28016	4.32226	4.63514	3.86298	3.52242	3.8656	4.06676	4.03057	3.76803	3.63752	3.98633	3.71503	4.03457	4.29129	4.1159	4.46435	3.75104	4.39519	3.52392	3.9607	4.04162
TC01001475.hg.1	8.23431	8.0622	7.98003	7.79379	7.78195	6.71697	8.516	8.16735	8.56742	8.62154	7.93567	8.47805	8.03454	9.21047	8.02079	7.90215	7.71424	8.66701	7.56287	8.17047	7.26128	8.46663	8.35479	7.56248
TC01001476.hg.1	6.12294	6.21546	6.0788	5.68739	6.31244	5.89432	6.0224	6.00056	5.95595	5.87564	5.88004	5.83158	5.97032	6.24671	6.03517	5.96569	6.32607	6.25231	5.79338	6.04493	5.86103	6.12163	5.95731	5.76022
TC01001477.hg.1	7.84113	7.47863	7.52019	7.01783	7.64443	7.60353	7.56425	7.53351	7.54586	7.70646	7.48426	7.47238	7.70422	7.12135	7.4441	6.96179	7.61646	7.64307	8.11294	7.24354	7.65581	7.11416	7.56524	7.7207
TC01001478.hg.1	4.52231	4.40028	5.19554	3.92374	4.60674	3.85213	3.89097	3.93663	4.83691	4.18891	3.79384	3.925	4.04317	4.48972	4.53507	3.78481	4.18202	4.30246	3.60391	4.98497	3.67673	4.23268	4.77822	4.23659
TC01001479.hg.1	3.75113	3.69462	3.95845	3.98237	3.64692	3.82063	3.35813	3.57401	3.56976	3.68927	3.57986	3.61218	3.7134	3.41689	3.60345	3.75399	3.72408	3.90374	3.70296	3.68803	3.63837	3.38036	3.38883	3.56006
TC01001480.hg.1	4.9415	5.07056	5.28381	5.71858	5.37715	5.09336	5.28533	5.54386	4.56844	4.87827	5.21786	4.83943	4.82669	4.60791	4.73017	4.13388	4.65671	5.36613	4.41301	4.57924	4.90775	5.21981	3.91398	4.70351
TC01001481.hg.1	3.42635	3.21014	3.31	3.40862	3.13771	3.21552	3.32207	3.46122	3.44127	3.5022	3.43995	3.27043	3.49668	3.50558	3.36963	3.31617	3.44007	3.37676	3.37868	3.34867	3.31746	3.33618	3.47041	3.35542
TC01001482.hg.1	5.51941	4.73857	5.07049	4.90588	5.02762	4.61011	5.27038	5.08267	5.27748	4.81918	5.04258	4.93644	5.13089	5.6497	4.83142	5.27029	5.07176	5.20366	4.82114	5.02021	5.25956	5.29077	5.348	4.8948
TC01001483.hg.1	5.70581	5.70772	5.54313	6.59316	5.8393	5.92614	5.66977	6.02703	5.43875	5.50318	5.52706	5.7489	5.74111	5.58355	5.90304	5.77086	5.59002	5.5395	6.02804	5.95599	5.77909	5.34502	5.6701	5.69881
TC01001484.hg.1	3.9843	4.06562	4.05355	4.35002	4.11313	4.00081	4.04584	4.04495	4.13473	4.14406	4.23779	3.97727	3.89823	3.94348	4.07895	4.15638	4.12669	4.17542	4.27283	4.27376	4.07628	3.87676	4.0477	4.19974
TC01001485.hg.1	3.38466	3.28722	3.39939	3.54269	3.47288	3.42547	3.30538	3.41237	3.46254	3.24207	3.40969	3.25904	3.28685	3.29668	3.44645	3.37357	3.37911	3.42501	3.57445	3.7705	3.52061	3.37153	3.26872	3.49729
TC01001486.hg.1	4.23904	3.89787	4.0877	4.1907	3.92067	4.0104	4.00967	3.9389	4.16531	4.04784	3.92172	3.88921	3.92742	3.96263	4.06039	4.03399	4.00129	3.89404	4.05286	4.07617	4.10179	3.9951	3.96556	3.9337
TC01001487.hg.1	3.90199	3.83906	3.82409	3.98497	3.74525	3.85857	3.62555	3.96284	3.69639	3.7708	3.69925	3.59269	3.64611	3.56469	3.73578	3.63012	3.56859	3.83117	3.67599	3.79502	3.78775	3.60126	3.74383	3.55297
TC01001488.hg.1	3.98407	3.98758	3.94046	4.19757	3.89176	3.96404	3.64167	3.80684	3.88689	3.73189	3.70845	3.79383	3.8016	3.74918	3.76952	3.75955	3.77599	3.86592	3.9126	3.94016	3.80789	3.68268	3.75654	3.8753
TC01001489.hg.1	4.01053	4.04362	4.26498	4.16585	4.19617	4.03291	3.95688	3.97396	3.94167	3.87152	3.85038	3.83466	3.87186	3.97361	3.85675	3.88633	3.96081	4.04433	4.07545	4.18468	4.02703	3.79425	3.90773	3.96666
TC01001490.hg.1	5.82939	5.84901	5.94835	5.71582	5.69759	5.40355	6.0887	5.81031	5.8579	5.40422	5.54907	5.42735	5.54973	6.11988	5.31419	5.81505	5.54918	5.49427	5.15563	5.47479	5.3673	6.10742	5.47813	5.43341
TC01001491.hg.1	5.32498	4.76729	4.97609	5.10521	4.85194	4.9813	5.02835	4.83763	5.34509	4.84448	5.17626	5.11407	5.20867	5.674	5.08744	5.04661	5.59282	4.80375	4.82977	4.98921	4.83257	5.54672	5.04135	5.02
TC01001492.hg.1	4.39755	4.58377	4.53723	5.07073	4.78292	4.74398	5.06035	4.21243	4.65445	4.25225	4.30384	5.52061	4.59912	4.39086	5.60783	4.07288	5.11021	4.41497	5.61285	4.68253	4.48403	4.58914	5.45541	4.29294
TC01001493.hg.1	13.27	13.605	13.5493	12.8206	13.4698	13.5796	13.8735	13.4187	13.1668	13.2086	13.3256	13.3735	13.574	13.2889	13.2943	13.9737	13.1257	12.9231	13.1429	13.297	13.4422	13.5353	12.9094	13.3678
TC01001494.hg.1	3.47266	3.35496	3.35109	3.53862	3.78917	3.28788	3.25337	3.22809	3.25414	3.38705	3.20696	3.14927	3.2618	2.9888	3.55584	3.06534	3.78151	3.09249	3.31143	3.4722	3.12317	3.30327	2.77032	3.0556
TC01001495.hg.1	3.27018	3.15047	3.58951	3.11825	3.68047	3.33208	3.4381	3.28361	3.41064	3.13019	2.90604	3.15743	2.99198	3.5236	3.15934	3.11204	3.70307	3.02167	2.87834	3.13341	3.09209	3.11066	3.2754	2.82525
TC01001496.hg.1	6.70684	6.79863	6.9775	6.25453	6.67764	6.81282	7.23465	7.00671	6.77131	6.95584	7.15281	6.75303	7.02958	7.00183	6.78814	6.96263	6.88747	6.73087	6.73314	6.82781	6.72194	7.26274	6.66052	6.82651
TC01001497.hg.1	8.05033	7.78118	7.15074	7.24421	8.38707	9.20393	7.44494	8.50081	8.26299	8.29083	8.2846	8.57583	8.58721	8.23645	8.4139	8.17931	8.1624	8.57458	9.13699	8.9109	8.54258	8.13856	7.99149	8.69097
TC01001498.hg.1	5.58643	5.97655	5.80065	6.59383	5.85906	6.55711	5.50219	5.87329	6.05665	6.57731	5.48048	5.60853	5.89562	5.70157	5.92851	6.45104	6.44874	6.29241	5.83711	6.18302	5.73477	5.91136	5.43901	6.41459
TC01001499.hg.1	4.00195	4.06666	4.30162	3.82864	4.70558	3.99442	4.10032	3.85006	4.04996	3.84148	3.77508	4.01869	3.54592	3.64777	3.94357	4.14798	4.18246	4.22391	3.99942	4.15416	4.02878	3.92188	3.92247	4.5227
TC01001500.hg.1	4.33343	4.22856	3.16882	4.49683	4.0293	4.10332	4.05826	4.53042	4.26626	4.125	3.51971	3.8261	4.46693	4.13826	3.99908	4.18209	4.04493	3.62813	4.69688	4.70107	3.97354	3.69147	4.17402	4.16693
TC01001501.hg.1	3.49392	3.74685	3.51636	3.59936	3.35108	3.65897	3.46633	3.89628	3.78619	3.7745	3.36789	3.69472	3.70966	3.78893	3.93089	3.71566	3.66528	3.68447	3.8652	3.71191	3.93368	3.92514	3.28217	3.82904
TC01001502.hg.1	4.89588	4.60491	4.13607	4.2054	4.15966	4.1815	5.0948	4.28909	4.78945	4.81627	4.15743	5.14275	4.92454	5.10134	4.34112	3.84945	4.85922	4.69228	4.66391	5.15083	4.3566	4.48238	4.97261	3.89892
TC01001503.hg.1	7.09204	6.40767	6.99164	8.07661	8.30618	6.72879	6.93044	6.61241	6.50504	6.68084	6.89725	7.05536	6.74007	6.14066	6.89215	6.75096	6.20178	6.8866	7.27682	6.01514	6.98315	6.58235	5.94643	7.14753
TC01001504.hg.1	4.45333	4.51832	4.09286	4.61306	4.37401	4.12572	4.22577	4.2505	3.99836	4.08013	3.9755	4.10421	4.13821	4.27342	4.70277	4.06096	4.02034	4.54719	4.22602	4.22262	4.20026	4.11938	4.15272	3.99085
TC01001505.hg.1	8.43467	8.14063	8.36829	7.61285	8.04575	7.16933	8.55174	8.36053	8.68688	8.7614	8.09741	8.30342	8.39731	9.17498	8.15821	8.1219	8.33046	8.812	7.79745	8.52789	7.59645	8.4148	8.3879	8.01235
TC01001506.hg.1	5.65301	6.05596	5.9162	5.44115	5.0858	5.48642	5.83847	5.14647	6.30498	5.67319	5.79692	5.69014	5.55528	6.46892	6.03224	5.3554	5.40032	5.24939	5.73522	5.30283	5.45089	5.29406	5.53778	6.25412
TC01001507.hg.1	4.12502	3.96977	4.29137	4.20333	3.66505	4.47511	4.00184	4.09129	4.44996	4.43489	4.19294	4.01213	3.80582	4.06646	4.3521	3.91985	4.33843	4.57064	4.38901	4.17034	4.19495	3.76039	4.18685	3.97081
TC01001508.hg.1	3.91197	4.56932	3.92533	4.31331	4.22052	3.96245	4.19953	4.26947	4.4733	4.00196	4.11301	3.84515	4.14656	4.35549	4.19646	3.80993	4.4724	3.93312	3.73525	4.70068	4.04403	3.59459	4.01692	3.80282
TC01001509.hg.1	3.09962	3.3757	3.02902	3.0121	2.89486	2.89747	2.72565	3.31088	2.94144	3.00274	3.11797	2.90761	2.77579	2.85388	3.04195	2.8949	3.04391	3.13237	3.65694	3.01769	3.489	2.89357	2.92362	3.43679
TC01001510.hg.1	10.0107	10.9618	9.34665	10.958	11.8495	11.3475	10.917	11.2826	10.8273	11.1136	10.6297	9.29684	10.4749	10.972	9.36893	11.3143	12.608	10.8646	11.2648	10.0946	10.7306	9.97607	11.7925	11.0215
TC01001511.hg.1	6.72768	6.86787	6.84161	6.48936	6.93928	6.67411	6.97424	6.97587	6.95853	6.61534	6.61635	6.64629	6.82821	7.0102	6.70163	6.83509	6.42986	6.81532	6.71475	6.64491	7.00552	6.84011	7.03614	6.3674
TC01001512.hg.1	4.03533	3.93401	3.9699	4.12529	4.00391	3.70495	3.87627	4.40886	4.15627	4.10392	4.51447	4.09246	4.07112	3.77881	4.16036	3.78238	4.08022	4.50812	4.17474	4.50001	4.30736	3.84484	4.12471	4.05612
TC01001513.hg.1	8.13259	8.12792	8.31058	7.47244	7.94386	7.46827	8.56714	8.02525	8.16721	8.17566	8.34419	7.89737	8.30061	8.85278	8.19444	8.3973	8.25993	8.30425	7.68953	8.00761	7.95479	8.80294	8.22097	7.91807
TC01001514.hg.1	6.98769	6.71816	6.95083	6.95303	7.38313	6.92111	6.96172	6.79649	6.68733	6.88204	6.94243	6.96287	7.09793	6.4837	6.945	6.78636	6.82026	7.41083	6.95735	6.88172	6.8469	6.91029	6.97659	6.9421
TC01001515.hg.1	4.22412	3.8285	4.03703	4.38447	4.67377	4.42168	3.6105	3.68474	4.04415	3.75571	4.02675	3.52102	3.98556	3.30138	3.95609	3.94212	3.82969	4.49536	3.64864	4.12815	4.28141	3.71253	3.66517	4.0289
TC01001516.hg.1	6.22523	6.34292	6.25931	6.38932	6.11461	6.20658	6.64965	6.47117	6.35173	5.98837	6.43954	6.21301	6.4296	6.64484	6.22141	6.84757	6.2612	6.21168	6.07618	6.26004	6.47634	6.64083	6.32688	6.22941
TC01001517.hg.1	4.92243	5.49883	4.56052	4.41666	4.29415	4.93117	5.01761	5.45472	5.39204	5.58729	5.07792	4.99476	4.94494	4.86968	5.50091	5.21071	5.54332	5.39064	5.5016	4.51576	5.53045	5.69964	5.07464	5.56265
TC01001518.hg.1	7.2989	7.46735	7.51557	7.13886	7.40957	6.98975	7.84572	7.33181	7.4891	7.53572	7.34294	7.79151	7.51285	7.90486	7.76579	7.0613	7.23205	7.63018	7.40844	7.44415	7.13087	7.43836	7.37905	7.08865
TC01001519.hg.1	7.46368	7.65429	7.98858	6.59371	6.14101	7.1551	7.64549	7.53813	6.96901	8.0069	6.3398	7.12074	6.39537	7.10325	7.37751	6.1161	7.46478	7.16082	6.69007	5.12839	6.72237	7.35284	7.31123	6.97099
TC01001520.hg.1	5.52514	5.75455	5.14142	6.08858	6.54491	6.25247	5.66117	5.89647	6.17274	6.39605	6.6067	6.57075	5.98461	5.72925	6.0298	6.52497	6.22506	6.76378	6.80956	6.64924	6.84385	5.71907	6.43804	7.50642
TC01001521.hg.1	5.36191	4.72423	4.98426	5.67627	4.98313	4.47833	4.834	4.72792	4.77536	4.53545	4.72312	4.85469	4.69752	4.74418	4.6643	4.54127	4.52219	4.97716	4.67589	4.92028	4.78498	4.74269	4.42336	4.55805
TC01001522.hg.1	9.8117	9.86207	10.1799	8.9291	9.62114	9.18091	10.2098	9.85311	9.82949	9.66513	9.74222	9.62741	9.86186	10.8578	9.80777	9.72191	10.1779	10.0822	9.96556	9.80102	9.49649	10.0077	9.65241	9.67698
TC01001523.hg.1	8.7854	9.6891	9.3542	8.95688	9.8124	8.81029	10.2679	9.24298	9.43724	8.98654	9.48217	9.06265	9.36853	10.0727	9.27283	9.35835	10.6482	8.8611	8.87752	8.22508	8.90141	9.15467	8.59795	9.61785
TC01001524.hg.1	6.99508	7.42076	7.02543	6.28867	7.03908	7.31189	7.17988	6.84588	7.48783	7.4858	7.23576	6.87267	7.18171	6.78954	7.71627	6.89931	7.55008	6.78014	7.83525	7.02373	7.26708	7.04313	6.50783	7.43095
TC01001525.hg.1	5.69008	5.7464	5.81383	6.28377	5.93959	5.99608	5.79821	5.67271	5.26976	5.41765	5.55571	6.0125	5.50692	5.85389	5.47048	4.98955	5.65833	5.71109	5.76951	5.57443	5.53085	5.457	5.64421	5.58254
TC01001526.hg.1	6.07691	5.95465	6.05293	5.61355	5.83958	5.68439	6.72218	5.94672	6.05951	6.00031	5.93913	5.97584	6.03277	6.5436	5.9309	6.08091	5.99566	6.26416	5.69879	5.98494	5.74881	6.28319	6.23624	5.8767
TC01001527.hg.1	4.38209	4.25767	4.24021	4.3749	4.37227	4.50406	4.27675	4.32078	4.38043	4.42695	4.25751	4.36456	4.29395	4.27856	4.36499	4.29529	4.4558	4.49205	4.54259	4.5508	4.49212	4.18623	4.47594	4.2894
TC01001528.hg.1	4.04181	4.19726	3.76139	5.39358	4.77474	4.33793	4.71905	4.24346	4.2177	4.24377	4.32303	4.38338	4.39759	4.07592	4.63298	4.14512	4.10964	4.37216	5.06876	4.05418	5.00024	3.99176	3.5819	4.1713
TC01001529.hg.1	4.1972	4.16682	4.33148	4.68799	4.25159	3.93808	4.01922	4.29171	3.95886	3.80298	4.07256	3.96647	4.05631	4.0202	4.033	3.89184	4.49288	4.19497	3.91902	4.37269	3.98658	3.83625	4.15669	3.97912
TC01001530.hg.1	3.54624	3.69633	3.78084	3.89764	3.71602	3.90028	3.62663	3.72411	3.45907	3.81705	3.46602	3.50987	3.78757	3.57486	3.34384	3.65195	3.90385	3.49823	3.64625	4.04593	3.53116	3.4752	3.75545	3.66108
TC01001531.hg.1	3.34502	3.36429	3.07888	3.06644	3.18533	2.92129	2.93306	3.09435	3.05091	2.93366	2.84748	2.97491	2.84155	2.9476	3.10373	2.89703	3.33116	3.28566	3.23138	3.08563	3.22653	2.84	3.03994	3.09831
TC01001532.hg.1	4.01867	4.63648	4.03714	4.19479	4.40182	4.12953	4.04193	4.32137	3.72732	4.74667	4.3046	4.13938	4.37584	4.03115	4.0386	3.59954	4.08112	5.11393	4.32582	4.21088	4.91124	4.00072	4.03909	3.85368
TC01001533.hg.1	5.79347	5.8033	6.06128	5.84972	6.13749	5.80409	6.03319	5.55025	5.71428	6.18478	5.63575	6.05714	5.8577	5.46285	5.9054	5.58127	5.61641	5.95419	5.82558	5.80115	5.56791	5.46097	5.77008	5.48925
TC01001534.hg.1	4.0728	3.97	4.06579	4.02104	3.93868	4.05623	3.93701	4.03094	3.86559	4.00183	3.81197	3.95678	3.87645	3.88693	4.06888	4.05896	3.98079	4.02627	4.17899	4.05214	4.23252	3.90305	4.00413	4.05009
TC01001535.hg.1	5.79483	6.02784	6.12956	5.87948	5.75163	5.98742	5.76728	5.71032	5.96277	6.30807	6.2947	5.92343	5.74676	6.01725	5.95848	5.76645	6.02768	6.28164	5.82927	6.03636	5.8331	5.45534	5.63839	6.07427
TC01001536.hg.1	3.75308	3.65745	3.72212	3.73726	3.7124	3.67763	3.61881	3.59395	3.6192	3.61561	3.71309	3.6382	3.64005	3.68308	3.61273	3.68971	3.72736	3.73539	3.82208	3.73825	3.78411	3.57668	3.82841	3.65697
TC01001537.hg.1	4.94218	4.72822	4.86214	4.46199	4.7878	4.82886	4.61591	4.71978	4.61895	5.03574	4.63881	4.74411	4.51819	4.54539	4.63436	4.86204	4.68492	4.83094	4.53444	4.42747	4.72996	4.75345	4.61058	4.51236
TC01001538.hg.1	3.90325	3.90443	3.67602	3.98891	4.6352	3.99974	3.92534	3.7434	4.04302	3.86993	3.4831	3.78395	3.59904	3.64518	3.9357	3.70604	3.49155	3.9663	3.7419	3.94405	3.91817	3.54911	3.74263	3.79505
TC01001539.hg.1	4.23879	4.23545	4.16753	4.34261	4.28286	4.37677	4.09379	4.25183	4.17909	4.23491	4.02965	4.13309	4.03711	4.06831	4.25363	4.17779	4.23348	4.20348	4.25605	4.37158	4.24454	4.07015	4.31847	4.2715
TC01001541.hg.1	8.65528	8.4683	8.38316	8.71767	8.90897	8.98854	8.18677	8.91702	8.84298	8.91813	9.13978	8.62686	8.8555	8.46745	8.65876	9.20827	8.92543	9.44968	8.99085	9.26461	9.36262	8.45196	9.03489	9.37904
TC01001542.hg.1	3.71628	3.97258	3.68642	4.56347	4.30351	3.89326	3.97865	4.02593	3.97109	3.4788	3.54349	4.21919	3.29177	3.09694	3.66437	4.05922	4.85216	4.16688	3.84135	4.5402	4.4968	3.24735	4.20622	4.19726
TC01001543.hg.1	4.80856	4.65892	4.45271	4.50777	4.76812	5.01305	4.57071	4.73255	4.72715	5.15147	4.53586	5.32735	4.56524	4.74803	4.55983	4.71327	4.85321	4.16789	5.42464	4.04019	4.43029	4.6204	5.19266	5.07268
TC01001544.hg.1	10.5183	9.33588	9.66641	8.49514	9.53285	8.03874	10.3245	8.18225	8.45022	9.31587	9.66912	9.17708	10.7247	9.99968	8.59084	9.92006	9.29698	9.41217	8.98989	10.1227	8.79209	10.7465	10.6753	7.78319
TC01001545.hg.1	6.89743	6.75	7.05087	6.34063	6.77428	6.9411	6.91714	7.01913	7.14273	7.74537	7.18941	6.60816	6.90359	7.12451	6.75	7.32098	7.4295	6.93826	6.93526	6.82203	6.92846	7.00189	7.0504	7.10508
TC01001546.hg.1	5.27363	5.3326	5.18095	4.9952	5.31215	5.1309	5.38887	5.38328	5.38114	5.18937	5.43265	5.12934	5.35912	5.20028	5.34493	5.35975	5.24604	5.28137	5.24026	5.37245	5.28059	5.42465	5.39238	5.34532
TC01001547.hg.1	3.99808	3.26647	3.56689	3.49336	3.79823	3.40608	3.41187	3.37326	3.35644	3.64132	3.57784	3.00789	3.35731	3.61398	3.32526	3.54764	3.64657	3.51079	3.82433	4.27677	3.62516	3.35711	3.98103	3.69067
TC01001548.hg.1	3.43598	3.1778	3.40123	3.41655	3.14351	3.35757	3.24631	3.31809	3.16125	3.54713	3.3469	3.08094	3.34028	3.16336	3.16137	3.06108	3.49378	3.84713	3.47211	3.51331	3.31786	3.27303	3.45698	3.50769
TC01001549.hg.1	4.16564	4.23529	3.87119	4.22931	4.20324	3.75067	4.51597	4.22699	4.0087	4.12746	4.11264	4.35217	3.96549	3.67216	4.17174	3.69273	3.9761	3.95035	4.37495	4.42689	4.06222	3.99061	4.07057	4.50062
TC01001551.hg.1	9.49967	9.70604	9.61482	9.25735	9.88726	9.39726	9.9957	9.3561	9.7221	9.93731	9.42474	9.82764	9.67822	9.48454	9.59721	9.8422	10.0523	9.42533	9.5238	9.74227	9.60003	9.74847	9.45473	9.43587
TC01001552.hg.1	4.08169	3.86577	3.98314	4.15365	3.84993	3.99237	3.7698	3.89486	3.96151	3.9925	3.95448	3.80476	3.91851	3.83078	3.95517	3.96279	4.07163	4.14305	4.05551	4.0486	4.06329	3.94075	3.87883	4.02006
TC01001553.hg.1	4.64499	3.87561	4.37763	4.45318	4.21096	5.6226	3.7015	4.60915	4.36726	4.94301	4.21852	4.441	4.54965	4.12116	4.33474	4.7498	4.70816	4.97906	5.24528	4.57422	4.94445	3.87165	4.29226	4.71426
TC01001554.hg.1	3.66423	3.54281	3.70174	3.91675	3.67401	3.64287	3.64325	3.75291	3.72922	3.71982	3.49767	3.55489	3.52946	3.55537	3.60974	3.64094	3.72795	3.83647	3.74657	3.78988	3.72035	3.59136	3.61729	3.6551
TC01001555.hg.1	4.40598	4.04421	4.45147	4.26954	4.20161	4.35051	4.14049	4.23895	4.24646	4.14648	4.22938	4.29016	4.16627	4.25425	4.36997	4.32305	4.36484	4.26608	4.3887	4.35011	4.33062	4.2299	4.36637	4.41012
TC01001556.hg.1	4.70494	5.24642	4.37868	4.26012	4.80351	4.10724	4.77614	4.47298	4.05571	4.10215	4.10933	4.14386	4.1865	3.96112	4.51143	4.16456	3.86567	4.24712	4.54875	4.13884	4.45916	4.12275	4.01137	4.00961
TC01001557.hg.1	10.7229	10.8524	10.4171	10.417	10.5997	10.2561	10.9261	10.7193	10.6393	11.0832	10.6844	11.0756	10.6262	10.779	11.0224	10.0587	10.6082	10.8149	10.7406	10.7369	10.7058	10.3641	10.623	10.4598
TC01001558.hg.1	9.85116	9.95548	10.0067	9.74526	9.82038	8.97794	10.4008	9.98911	9.95477	10.1547	9.6682	9.98428	10.084	10.3115	9.74819	9.77486	9.65059	9.92827	9.51447	9.66888	9.41807	9.89855	9.73846	9.44811
TC01001559.hg.1	7.28383	7.62821	7.12461	8.16565	8.0494	7.52926	6.75132	7.32838	7.17929	7.37577	7.30253	8.79449	7.28766	6.85508	7.07515	7.36463	7.0279	6.75458	7.76013	7.02269	7.32846	7.20349	7.02256	7.50734
TC01001560.hg.1	4.77211	4.80292	4.90747	5.0905	5.65147	5.14951	4.77611	5.11441	4.60791	4.8384	4.89066	5.28482	4.63615	4.73178	5.02794	4.78818	4.89647	4.53862	4.98207	4.60138	5.15883	5.07767	4.73799	4.80286
TC01001561.hg.1	3.89198	3.77524	3.88378	4.38394	3.87301	4.06429	3.77238	4.03248	3.87963	3.85848	4.05261	3.82009	3.77675	3.84929	4.02251	3.93405	3.76619	4.00568	3.88305	3.75192	4.02862	3.95244	3.95519	4.14973
TC01001562.hg.1	4.33672	4.51659	4.36607	4.39552	4.44095	4.47088	4.32295	4.16695	4.2024	4.24928	4.31213	4.07384	4.44521	4.66013	4.48028	4.43184	4.30426	4.73344	4.38906	4.34605	4.41284	4.08098	4.72099	4.37073
TC01001563.hg.1	8.7422	8.81122	8.83098	8.23229	8.89854	8.69065	8.69511	8.81273	8.98087	8.88419	8.7721	8.84673	8.78702	8.98581	8.57998	9.06392	8.74865	8.51811	8.88643	8.77184	8.81447	9.05574	8.80229	8.78014
TC01001564.hg.1	12.8661	12.6808	12.3841	12.3382	13.5517	14.5474	13.0993	13.2548	13.4094	13.7829	13.9098	14.5328	13.2167	12.8391	13.5575	13.7167	13.7236	13.6632	14.2871	13.4609	13.5208	13.1034	13.224	14.7523
TC01001565.hg.1	4.11395	4.10926	4.0962	4.24972	3.9077	4.11463	4.21529	3.88279	3.86783	3.96579	3.80448	3.83641	4.05968	4.03969	3.74987	4.15523	4.28605	4.10942	3.99765	3.85771	4.06858	3.84328	4.02538	3.70281
TC01001566.hg.1	4.36266	4.25064	4.11204	4.23468	4.23709	4.1181	4.0793	4.24334	4.03016	4.12554	4.0895	4.11494	4.12343	4.14605	4.19588	4.17846	4.12264	4.1148	4.26771	4.09676	4.12914	4.1096	4.26237	4.15523
TC01001567.hg.1	19.7059	19.7212	19.7138	19.7154	19.7041	19.7142	19.7141	19.7211	19.7151	19.6834	19.7051	19.6909	19.7203	19.7244	19.7077	19.7086	19.6808	19.6329	19.6679	19.6444	19.6708	19.7211	19.7086	19.7038
TC01001568.hg.1	8.59927	8.67703	8.45575	7.72142	8.57882	8.54076	8.67456	8.59735	8.67388	8.56131	8.61936	8.83907	8.48323	8.57622	8.93143	8.52455	8.66918	7.93	8.62455	8.52762	8.49548	8.49596	8.34006	9.01677
TC01001569.hg.1	5.91816	5.88004	5.69916	5.44695	5.70561	5.91939	6.04761	6.11637	6.09101	6.06846	6.20435	6.2046	5.90733	5.91674	5.9116	5.79681	6.2229	5.91025	5.90895	5.65554	5.85135	5.78965	6.13977	6.05507
TC01001570.hg.1	5.03692	4.98898	5.04206	4.95829	4.99746	4.95702	5.09214	4.85393	4.91494	4.69575	4.70322	4.8855	4.97085	4.96934	4.8384	5.04621	4.92343	5.15542	4.81578	4.88075	4.9185	4.96383	4.87709	4.76942
TC01001571.hg.1	4.18071	3.91418	3.80149	4.03818	3.86654	4.07845	3.81124	3.81644	3.86072	3.92312	3.92794	4.04353	3.68969	3.65483	3.81592	4.16088	3.94136	3.91679	3.81252	4.11676	4.07004	3.59322	3.76628	3.60099
TC01001572.hg.1	5.39166	5.48255	5.1221	5.62812	5.12642	5.99193	5.3527	5.35672	5.64781	5.86441	4.93468	5.45031	5.57475	5.10853	5.4145	4.93923	4.94726	5.45311	5.30561	5.30467	5.64302	5.10446	4.96396	5.58301
TC01001573.hg.1	6.46307	6.61186	6.99941	6.43948	6.48327	6.86309	5.97991	6.37144	6.43336	6.74382	6.12948	6.49096	6.53128	6.91202	6.88914	6.2606	6.32204	6.97649	5.87413	7.17179	6.90729	6.35778	6.51121	6.92162
TC01001574.hg.1	3.67837	3.42928	3.73192	3.88358	3.59954	3.58957	3.57316	3.55023	3.73701	3.66033	3.524	3.746	3.5143	3.31338	3.57787	3.71509	3.49459	3.50254	3.74683	3.49476	3.61846	3.5105	3.58136	3.94032
TC01001575.hg.1	3.42515	3.31673	3.22499	3.54256	3.3025	3.27009	3.47319	3.30152	3.32097	3.50813	3.41736	3.1522	3.23257	3.38488	3.49707	3.40591	3.43314	3.45343	3.5969	3.3473	3.40156	3.37391	3.2257	3.61301
TC01001576.hg.1	7.99055	8.05215	8.07529	8.03557	9.07352	8.90471	8.91835	8.5015	8.19688	8.54707	8.44359	9.21791	9.0878	9.02535	8.42009	8.45287	8.74573	8.70562	8.39256	7.92609	7.46989	7.75774	8.837	9.19989
TC01001577.hg.1	4.84699	4.64585	5.12414	5.11414	5.00669	5.05937	4.5577	5.0257	4.83006	5.17762	4.72915	4.84915	5.04542	4.6298	4.61356	5.07035	4.80712	4.9409	5.3084	4.58863	5.16214	4.59064	5.17138	5.24992
TC01001578.hg.1	3.84934	3.78725	3.85218	3.96457	3.94421	3.827	3.80582	3.911	3.73602	3.86361	3.83709	3.79834	3.76879	3.7332	3.89248	3.80333	3.88688	3.99084	3.98464	3.88747	4.00945	3.71528	3.68101	3.90758
TC01001579.hg.1	3.93496	3.73939	3.60512	3.64346	3.79441	3.65531	3.66342	3.62668	3.69114	3.46468	3.54163	3.68716	3.67421	3.56462	3.6804	3.84245	3.61638	3.70535	3.64547	3.73694	3.73761	3.49491	3.62806	3.70576
TC01001580.hg.1	3.53333	3.74679	4.21854	5.50868	4.36353	3.58882	3.40221	3.57926	3.69599	3.37915	3.79158	3.67685	3.52814	3.55254	3.97997	3.87048	3.64106	3.66157	3.6579	3.7613	3.93457	3.31952	3.41589	3.69244
TC01001581.hg.1	10.2587	10.8209	10.7448	9.87574	10.7936	11.0916	10.5892	11.0389	10.434	11.0304	9.90617	12.1542	10.8185	10.1417	10.9267	9.79537	10.8031	10.3633	10.8421	10.3945	10.6584	9.67474	11.1593	10.7793
TC01001582.hg.1	10.4606	10.3302	10.5535	9.24246	10.1615	9.27221	10.9855	10.3538	10.3379	10.6692	10.5851	10.2407	10.5229	11.0266	10.1997	10.5362	10.5222	10.6017	9.68695	10.1557	9.76896	10.7497	10.7121	9.94813
TC01001583.hg.1	4.46149	4.41329	4.39381	4.6457	4.4208	4.28526	4.59711	4.26593	4.32437	4.7365	4.68034	4.33567	4.97246	4.57881	4.33701	4.68257	4.19339	4.633	4.33326	4.63064	4.47527	4.26775	4.57469	4.45338
TC01001584.hg.1	4.70283	4.5519	4.79837	4.84532	4.65792	4.56685	4.53909	4.70627	4.62677	4.94968	4.67408	4.48304	4.80505	4.67551	4.49034	4.79573	4.63789	4.56572	4.40931	4.99708	4.96689	4.26558	4.84156	4.55294
TC01001585.hg.1	4.18331	4.13522	4.21771	4.23734	4.09931	4.22503	3.95233	4.1713	4.17371	4.22119	4.07355	3.99445	4.00061	4.03092	4.1498	4.18857	4.23261	4.19384	4.20701	4.26127	4.24202	3.97497	4.1748	4.09081
TC01001586.hg.1	9.108	9.81875	9.47611	9.63728	9.7274	9.77959	9.39337	9.37503	9.41939	9.55228	9.15865	9.63615	9.49459	9.34441	9.39357	9.99708	9.2102	9.09024	9.6592	9.58734	9.62175	9.44383	9.33902	9.73921
TC01001587.hg.1	5.19758	5.48188	5.23832	4.94406	5.17009	5.17872	5.1449	5.28862	5.16584	5.06794	5.00509	5.08301	5.02885	4.98178	5.51966	5.18416	4.85805	4.95935	5.02212	5.25556	5.19971	5.411	5.12176	5.21198
TC01001588.hg.1	6.76932	6.74544	6.74346	5.80419	6.90139	6.33629	7.39226	6.64486	6.69405	6.46489	6.81298	6.7663	6.92334	7.40889	6.87953	6.59515	6.75056	7.31894	6.59401	6.71125	6.58441	7.0978	6.97276	6.78571
TC01001589.hg.1	4.32814	4.66632	5.21486	4.52992	5.38055	5.19697	5.44318	4.40697	4.96758	4.8889	5.04703	4.63649	4.73688	4.47844	4.27537	4.70491	4.62723	5.55729	5.66328	4.46811	5.02811	4.03903	4.7858	5.41017
TC01001590.hg.1	3.09971	3.42471	3.3361	3.11667	3.3877	3.7046	3.41902	3.49158	3.61485	3.57584	3.3267	3.51711	3.35041	3.2964	3.42536	3.43318	3.45329	3.40452	3.50931	3.31388	3.31488	3.20958	3.72387	3.52131
TC01001591.hg.1	5.59694	5.99864	6.32309	5.69599	6.02588	5.54842	7.11993	6.10621	6.6144	6.11336	5.86876	6.17888	5.63994	7.06222	5.8875	5.32279	5.76872	5.58537	6.19372	5.85199	5.76772	5.90043	5.51387	6.39667
TC01001592.hg.1	6.30523	6.18491	6.93886	5.57578	5.67629	5.59987	6.9662	6.64414	6.62199	5.70867	5.67048	5.69819	5.91807	7.32168	6.44423	5.55356	6.63594	5.25839	6.3499	5.72863	5.58676	5.84015	5.24172	6.62532
TC01001593.hg.1	5.15717	5.41481	5.40325	5.12143	4.65924	7.03336	5.40545	5.78378	5.87599	5.6113	6.4878	5.4071	5.56178	5.93349	5.66839	5.63685	6.00922	5.65209	5.98671	6.41636	6.12439	6.16929	5.67117	6.23144
TC01001594.hg.1	3.47696	3.61283	3.71696	4.21736	3.84372	3.53096	3.38614	3.46962	3.79445	3.67304	3.92116	3.99644	3.34836	3.34872	3.82776	4.05763	3.63554	3.80262	3.92018	3.62978	4.30899	3.77517	3.87146	3.84365
TC01001595.hg.1	7.47683	7.14911	7.21929	6.7497	7.29414	6.82476	7.35682	7.13279	7.14471	7.09272	7.14173	7.14332	7.17346	7.40235	7.14122	6.9634	7.09294	7.30456	6.89905	6.97746	7.15522	7.25441	7.3871	7.11044
TC01001596.hg.1	7.3295	7.13389	7.47903	7.38569	7.46387	6.43266	7.23811	7.14542	7.52853	7.90468	7.08213	7.42551	7.12069	8.21868	7.07227	7.38282	6.81748	8.70299	7.06586	7.9025	6.64554	7.0381	7.51924	7.01136
TC01001597.hg.1	5.70067	5.47579	5.54936	5.5017	5.69887	5.74735	5.603	5.09562	5.87331	5.48828	5.86524	5.06398	5.32776	5.69258	5.38371	5.18944	5.67563	5.65255	6.41183	6.06418	5.80555	5.61744	5.63405	6.2841
TC01001598.hg.1	7.43262	7.17515	7.31562	6.1078	7.77844	8.8394	7.45219	8.41564	8.49929	8.24938	8.5916	8.6242	8.58683	8.12412	8.4377	8.08183	8.47111	8.55575	8.89798	8.38992	8.66163	8.42777	8.39936	8.72301
TC01001599.hg.1	5.99944	5.08442	4.78835	6.0025	5.61619	6.5919	4.14709	5.87927	5.47581	4.80664	5.97595	5.29626	4.62726	6.24507	6.19792	5.59525	6.69191	5.48844	5.28026	5.66314	5.49763	4.74048	5.01973	6.77516
TC01001601.hg.1	3.62699	4.03522	3.77763	4.78522	4.14423	3.9657	3.89469	4.34393	4.13739	4.16442	4.09696	4.13258	3.73708	3.61606	4.03764	3.59995	3.88087	4.14908	4.13815	4.04161	3.96146	4.22186	4.57901	4.06218
TC01001602.hg.1	3.67227	3.65127	3.59677	3.94407	3.65569	3.79707	3.51282	3.76123	3.62907	3.6527	3.70571	3.70296	3.58798	3.60205	3.79766	3.62166	3.68191	3.72886	3.77793	3.79289	3.69704	3.58549	3.54794	3.72746
TC01001603.hg.1	4.08257	4.43447	4.13086	4.63307	4.45151	4.03485	3.98124	3.8522	4.34061	4.00224	3.88599	3.67469	3.95241	3.87518	3.91552	3.92347	4.02958	4.12699	3.90782	4.08165	4.29821	3.9815	3.93486	4.05312
TC01001604.hg.1	8.0365	7.69603	7.9541	6.94741	7.64812	6.80164	8.21016	7.64125	7.8993	7.85203	7.60874	7.99949	7.76239	8.71262	7.87579	7.53885	7.43677	8.20805	7.07676	8.02745	7.40053	7.98115	8.01564	7.49466
TC01001605.hg.1	5.65607	5.9785	6.5217	5.45642	6.58549	5.98272	6.0407	6.20778	6.07299	5.56764	5.84437	5.34855	5.33413	6.32481	5.89468	5.93407	5.92337	5.58688	5.66204	6.18183	5.62418	6.22844	5.64165	5.86627
TC01001606.hg.1	5.12691	4.80987	4.45403	5.01825	4.45849	4.94315	4.5475	4.34246	4.27759	4.78709	4.65377	4.18779	5.04063	5.25434	4.65669	4.49477	5.14144	5.43239	4.90244	3.70964	4.65147	5.27149	4.33725	5.20169
TC01001607.hg.1	5.97724	5.85915	5.50566	5.21643	5.80597	5.2012	5.4702	5.83514	5.51157	6.29553	5.69192	6.13649	5.4103	5.72089	5.61548	5.34002	6.08786	6.06062	5.90017	5.61747	5.63719	5.20573	6.28434	5.66356
TC01001608.hg.1	6.04036	6.91975	7.87193	7.38865	7.81226	6.58462	7.05135	7.35652	7.37643	7.05853	6.31621	6.70107	6.60377	7.19172	7.56794	7.45667	7.31071	7.79463	7.99789	8.88166	7.21047	6.72379	6.52832	7.47987
TC01001609.hg.1	4.56554	4.49908	4.70647	4.74278	4.99313	4.78745	4.36365	4.69509	5.03122	4.88821	5.02177	4.85996	4.99499	4.63772	5.01951	4.99823	4.99244	4.88743	4.80937	4.80233	4.83533	4.55964	4.66972	4.97688
TC01001610.hg.1	2.901	3.21951	3.56267	3.39749	3.51078	3.33481	3.1977	3.58681	3.22017	3.72088	3.59541	3.59368	3.43284	3.54773	3.24868	3.77025	3.77	3.03305	3.66082	3.36465	3.69012	3.06523	3.0764	3.37515
TC01001611.hg.1	3.21629	3.61488	3.36304	3.56718	3.48118	3.34941	3.23789	3.44542	3.52861	3.35104	3.51466	3.43107	3.06297	3.26777	3.80896	3.56096	3.58141	3.27775	3.6228	3.67538	3.09931	3.27572	3.62692	3.39275
TC01001612.hg.1	3.13845	3.52804	3.64041	3.80494	3.16265	4.08017	3.57907	3.27462	3.32182	3.29317	3.28991	3.66732	3.29681	3.46721	3.41559	3.45126	3.30802	3.43468	3.21054	3.36842	3.50067	4.15953	3.44714	3.48194
TC01001613.hg.1	3.24309	3.60112	3.28803	3.98835	4.1357	3.35064	3.34758	3.6765	3.82476	3.54574	3.21593	3.41403	3.74873	3.44626	3.30751	3.50346	3.4095	3.43108	3.79851	3.5865	3.55645	3.29278	4.00698	3.54237
TC01001614.hg.1	3.21932	3.76711	3.88984	3.76313	3.96651	3.97826	3.3963	3.71343	4.00396	4.11892	3.95717	3.65906	3.89352	3.86375	3.76873	3.98552	3.64853	3.89212	3.68827	4.19142	4.14409	4.0361	3.65424	3.8761
TC01001615.hg.1	3.75289	3.53666	3.6359	3.5991	3.71112	3.58497	3.51864	3.48095	3.5344	3.61502	3.36353	3.5043	3.46905	3.37445	3.3505	3.41741	3.64609	3.91382	3.76653	3.66953	3.693	3.4457	3.43651	3.45555
TC01001616.hg.1	3.77029	3.75553	4.35729	4.17962	4.16124	4.24244	3.56415	3.90276	3.91874	3.8615	4.03669	4.12022	3.84127	3.77694	3.86783	4.00838	4.37123	4.29261	3.75706	4.1217	3.90018	3.72448	3.87302	3.77397
TC01001617.hg.1	4.25837	3.86256	3.95354	4.19825	4.50565	4.08833	3.99859	3.64821	3.84586	3.63549	3.92368	3.91897	4.00574	3.61296	3.87254	4.31252	3.51374	4.1391	3.96805	3.78458	3.80329	3.82653	3.58285	3.67376
TC01001618.hg.1	4.09391	3.87581	3.67613	3.83839	3.89598	3.89476	3.70748	3.72615	4.03188	4.4866	3.74235	3.38507	3.86248	3.90108	3.66018	4.24604	3.95448	4.05145	4.14589	4.08369	3.98883	3.91034	3.6242	4.50575
TC01001619.hg.1	12.7581	11.4512	12.3067	13.0067	12.6824	10.698	11.9626	12.8319	13.3742	14.2748	11.3031	13.9342	11.9063	13.2402	12.4733	12.1326	12.5482	13.9351	12.6561	12.9618	11.0752	12.1989	14.0045	11.8175
TC01001620.hg.1	3.56746	3.54861	3.66332	3.84787	3.30273	3.53922	3.47255	3.75748	3.53181	3.69666	3.51813	3.39572	3.32195	3.25292	3.30352	3.67405	3.25457	3.82202	3.42769	3.7291	3.33231	3.44066	3.4029	3.57453
TC01001621.hg.1	4.32362	3.90775	4.14062	4.26374	4.32229	3.77427	3.52202	4.01642	3.95348	4.14107	4.48888	4.11721	4.11541	4.4762	4.87865	3.96002	3.99758	4.47979	4.29795	4.66578	3.61123	3.79117	5.34327	4.14632
TC01001622.hg.1	4.03194	4.4346	3.91129	3.69079	4.02824	3.95333	4.80952	4.34189	4.55831	4.25132	3.99402	4.03072	4.06848	5.0201	3.80992	4.01006	4.3461	4.23756	3.90427	4.18397	4.16057	3.8658	3.95796	3.96433
TC01001623.hg.1	4.36917	4.14646	4.01887	5.36187	4.35007	4.79217	4.24771	4.41244	4.14875	3.94907	4.21142	4.17713	4.24459	4.24756	4.1626	4.25747	4.32921	4.51329	4.37467	4.67689	4.4127	4.13924	4.39781	4.4761
TC01001624.hg.1	14.8176	14.585	15.0664	14.7642	14.541	13.9725	15.0384	15.4998	15.1438	16.0983	13.947	16.4736	14.7826	15.0219	14.7616	13.3224	14.0753	14.6247	15.255	14.4132	14.1786	13.7304	15.3787	14.7083
TC01001625.hg.1	9.01182	8.89283	9.00093	8.27084	8.88575	8.03919	9.49538	9.13373	9.42579	9.46084	8.79244	9.0958	8.75987	9.91969	9.20978	8.92861	9.25798	9.28785	8.88119	9.02583	8.44192	9.24941	9.43712	8.73674
TC01001626.hg.1	10.0187	10.0178	10.1348	8.74042	9.83103	9.61769	10.215	9.95566	10.0461	10.073	9.77596	10.1146	9.95937	10.563	9.811	9.84907	9.93866	9.99977	9.9211	9.84566	9.63479	9.93375	10.203	9.81272
TC01001627.hg.1	5.16101	5.22032	5.1561	4.96085	5.39481	5.7648	5.39892	5.40755	4.6553	4.85295	5.29055	5.05242	5.56376	5.66991	5.02524	4.86004	4.46662	5.57132	5.18347	5.29218	4.89137	4.83702	4.96779	4.93416
TC01001628.hg.1	4.43548	4.65549	4.64406	4.70915	4.74791	4.61528	4.68931	4.59994	4.87419	4.52208	4.40103	4.68059	4.16014	4.56143	5.22734	4.62889	4.47857	5.02901	4.72129	5.00479	5.48978	4.59391	4.454	4.64164
TC01001629.hg.1	4.83595	4.84758	4.28553	4.42058	3.81213	4.11582	4.58189	4.28779	4.09649	4.11672	4.21095	4.02774	4.76041	4.57357	4.52901	4.72095	5.08707	4.29515	4.58231	5.02236	4.68559	4.57705	4.14556	4.31839
TC01001630.hg.1	4.26719	4.23288	3.65808	3.98921	3.54767	3.92986	3.72843	3.9825	3.67284	4.24462	4.67407	4.11597	3.9256	3.79817	3.52841	4.16309	3.96927	4.44173	3.6275	4.21981	4.84563	4.41042	4.08656	4.21493
TC01001631.hg.1	7.807	7.57842	7.84155	7.3008	7.94158	7.85524	7.64009	7.80395	7.92928	7.79432	7.81476	7.45324	8.02337	7.90608	7.92946	7.99772	7.97465	8.04306	7.90129	7.98552	7.95751	7.78315	8.05972	7.58994
TC01001634.hg.1	3.61038	3.70629	3.69946	4.0427	3.80805	3.92586	3.45335	3.62766	3.71922	3.41173	3.86684	3.50119	3.30875	3.44724	3.65923	3.66562	3.675	3.62977	3.66022	4.04966	3.75569	3.48188	3.61743	3.74795
TC01001635.hg.1	3.99654	3.86318	3.81285	3.9857	4.08257	3.96648	3.69837	3.94397	3.9155	3.89207	3.84934	3.81125	3.80136	3.68971	3.83589	3.94895	3.98632	3.95159	3.87379	3.98792	4.12004	3.71524	3.90006	3.95225
TC01001636.hg.1	4.55207	5.04486	5.31613	5.21866	4.4276	5.01867	4.45941	4.5548	4.09526	4.39528	4.77833	4.9395	4.60437	4.49685	4.56807	4.73212	5.07625	4.28989	4.28692	4.6402	4.98134	4.50113	4.12454	4.51127
TC01001637.hg.1	4.34967	4.14145	4.47392	4.28375	4.54377	4.22314	4.09728	4.03877	4.0934	4.20782	4.28082	4.26623	4.13826	3.98785	4.18309	4.02189	4.33022	4.47757	4.31527	4.32419	4.25947	4.21684	4.23418	4.22269
TC01001638.hg.1	3.77799	3.65473	3.51136	3.8446	3.61036	3.76729	3.52124	3.64728	3.67477	3.67689	3.60564	3.62864	3.52518	3.59526	3.75211	3.54553	3.70512	3.64284	3.79352	3.68381	3.66944	3.56719	3.65392	3.63017
TC01001639.hg.1	9.84891	9.89599	9.99497	9.34885	10.0782	9.49903	10.4013	10.0204	10.3499	10.4445	9.67464	10.496	9.97771	11.0017	10.2479	9.46584	10.1838	10.5989	9.9262	9.86751	9.78849	10.0998	10.2624	9.69672
TC01001640.hg.1	17.509	17.101	17.4133	15.7207	17.3906	16.1794	17.8644	17.4102	17.4017	17.8071	17.2997	17.7419	17.5553	17.9624	17.4528	16.9574	17.3803	17.643	17.2357	17.3239	16.8668	17.4078	17.4005	17.089
TC01001641.hg.1	4.2283	4.06728	4.26663	4.21042	4.15737	3.7293	3.99743	4.10835	4.05669	3.87367	4.05077	3.89967	3.78467	3.92672	4.01887	4.16626	4.23703	3.78314	3.98054	4.14041	4.03273	4.12441	4.09416	3.88943
TC01001642.hg.1	3.92105	3.92547	3.5555	4.509	3.71718	4.09224	3.71118	4.08192	4.26715	3.36274	4.17181	3.87277	3.93098	3.91658	3.71313	3.78025	3.91044	3.89038	3.91565	4.76381	3.70503	3.46388	3.73979	3.79497
TC01001643.hg.1	4.4912	4.62915	4.7166	4.65699	4.68695	4.77278	4.48173	4.78675	4.78768	4.99791	4.76213	4.68006	4.60005	4.714	4.99817	4.70938	4.88509	4.72038	4.67612	5.15171	5.01622	4.57816	4.52569	4.15006
TC01001644.hg.1	3.42216	3.53129	3.61331	4.14447	3.57481	4.53877	4.13811	3.76302	4.45272	4.07202	4.03847	4.16846	3.93405	3.80073	3.93834	4.26827	3.78117	3.81292	4.43711	4.31015	3.75503	3.72649	3.92174	4.47386
TC01001645.hg.1	3.88704	3.8381	3.95553	3.98311	3.93255	3.9836	3.83893	3.95878	3.81395	3.88913	4.00389	3.91648	3.962	3.96233	3.94738	3.95539	3.94388	4.09964	3.94853	4.0268	3.87471	3.8218	3.92467	3.82896
TC01001646.hg.1	4.60711	5.09424	4.74572	4.91315	5.13372	5.14683	4.88983	4.71571	4.21138	4.47221	4.93607	4.70972	4.57522	4.38537	4.68377	4.58475	4.9922	4.68777	4.66952	4.74158	5.26205	4.44381	4.45413	5.51348
TC01001647.hg.1	3.44638	3.54215	4.03978	3.71822	3.75814	3.53917	3.67235	3.70555	3.34837	3.55007	3.114	3.43047	3.22789	3.14918	3.36991	3.12652	3.68743	3.82032	3.72044	3.7577	3.53998	3.53545	4.16597	3.55772
TC01001648.hg.1	5.07092	5.34469	4.88904	5.16137	5.31105	5.04217	4.91252	4.89857	4.84891	5.07456	4.73946	5.02895	4.91311	4.95416	4.50786	4.67184	4.86789	5.01135	4.64585	4.66683	4.84257	4.8266	4.98891	4.76903
TC01001649.hg.1	3.96505	3.5392	3.78895	3.90534	3.81409	3.8858	3.8442	3.93843	3.82463	4.01912	3.8434	3.72361	3.8994	3.73967	3.96695	3.85664	4.08924	4.12169	3.86566	3.97483	3.80429	3.74761	4.01597	4.05657
TC01001650.hg.1	3.83903	3.82735	3.84277	3.75856	3.83723	3.77424	3.76781	3.78189	3.83991	3.78267	3.76848	3.78364	3.84507	3.85165	3.83664	3.84181	3.81399	3.86562	3.75919	3.69538	3.76653	3.73245	3.81655	3.81284
TC01001651.hg.1	5.00215	5.2009	5.01948	4.79843	5.19766	4.78687	5.01149	4.94077	5.00089	5.11606	5.20089	5.0419	5.13727	5.17548	5.21135	5.18339	5.02882	5.30211	4.8026	5.08871	5.06667	5.66091	4.9818	4.81313
TC01001652.hg.1	8.50409	8.28633	8.70041	8.10925	8.317	8.32017	8.07855	8.05118	8.27579	8.06986	7.91437	8.205	8.07043	8.34737	8.01848	8.07352	8.35157	8.06598	8.17065	8.36578	8.02917	8.22432	8.23842	8.01493
TC01001653.hg.1	4.07244	4.01425	4.07069	4.21136	4.12941	4.08724	3.94683	3.97098	3.99543	4.04452	3.94211	3.99538	4.0046	4.0193	3.9982	4.04699	4.04003	4.10225	4.08253	4.09619	4.1049	3.99981	4.01522	4.03408
TC01001654.hg.1	4.07051	3.95985	3.98547	4.2143	3.8827	3.93576	3.85676	3.88188	3.95297	4.00461	3.93837	3.89502	3.75027	3.82672	3.90276	3.82248	3.94988	3.89749	3.95061	4.01065	3.91956	3.77181	4.03305	3.95833
TC01001655.hg.1	3.15856	3.52159	3.38279	3.04503	3.34548	3.50103	3.21229	3.39612	3.14824	3.0804	3.10499	3.51498	3.25695	3.16066	3.7016	3.3302	3.50551	3.19728	3.43828	3.18689	3.38341	3.33719	3.27824	3.35921
TC01001656.hg.1	3.67393	4.15764	3.92886	3.94314	3.72243	3.74194	3.91613	3.64487	3.60092	3.59548	3.62944	3.63129	3.42999	3.56103	3.60215	3.50469	3.85508	3.29787	3.55819	3.4239	3.38463	3.48013	3.48278	3.53993
TC01001657.hg.1	4.07991	4.06775	4.1438	4.08982	3.98004	4.15711	3.84409	4.09763	4.12319	4.17771	4.06208	4.12056	4.03707	4.05824	4.07932	4.15559	4.2493	4.13257	4.21182	4.04803	4.09504	4.01128	4.16504	4.06171
TC01001658.hg.1	4.23253	4.16627	4.10294	4.26407	4.10025	4.11868	4.03481	4.16172	4.07653	4.12563	3.99903	4.04612	4.0083	4.06562	4.11711	3.99491	4.25634	4.09123	4.1187	4.07879	4.13515	3.90703	4.06571	4.17831
TC01001659.hg.1	7.55347	7.53622	7.54192	7.00961	7.5355	7.58508	7.57066	7.67793	7.42293	7.60209	7.51302	7.33751	7.6623	7.95665	7.57245	7.54589	7.58985	7.69011	7.60103	7.58168	7.50697	7.87204	7.65737	7.15515
TC01001660.hg.1	5.67702	5.28718	5.08219	4.90923	5.01797	5.22318	5.42633	5.31826	5.27681	5.10873	5.68435	4.79698	5.01872	5.6564	5.31422	5.78246	5.43482	5.14879	5.18352	5.22793	5.05989	5.56567	5.33946	5.36375
TC01001661.hg.1	4.95694	5.01774	4.93528	5.14715	5.24823	5.01284	4.87513	4.94175	4.88258	4.72585	4.99759	4.91654	4.89947	4.76081	4.87863	5.3914	4.92685	4.79712	4.7244	4.90566	4.8787	5.04188	4.82677	4.92054
TC01001662.hg.1	5.08068	4.42928	5.04192	4.44483	4.83597	5.28475	4.80102	4.71923	4.43932	4.66737	4.80092	4.92495	4.97702	4.35349	4.88967	4.92442	4.80532	4.87748	5.24686	4.88521	4.76359	4.93923	4.83823	4.79603
TC01001663.hg.1	6.39193	6.63913	6.42112	6.31492	5.85472	6.14356	5.63467	5.86494	6.19303	6.02156	6.04713	6.20134	6.09337	5.79051	5.96888	6.25134	6.23206	6.64418	6.05071	6.22269	6.30243	6.14372	6.36144	5.84404
TC01001664.hg.1	8.30311	8.72278	8.49882	7.81648	8.70105	8.40195	8.40691	8.37272	8.62462	7.86219	8.747	8.00176	8.41963	8.6232	8.32729	9.1636	8.49435	7.99821	7.95192	8.6073	8.62558	9.29171	8.27812	8.32709
TC01001665.hg.1	5.54893	6.13312	6.80365	5.97729	5.95669	5.25892	4.9561	6.31589	6.42091	6.4448	6.66083	5.42495	6.80139	5.94799	5.4161	6.55599	5.58774	6.14231	5.66196	6.75622	5.71909	6.04566	6.43382	6.30713
TC01001666.hg.1	3.88975	3.6285	3.92371	3.85804	4.06183	4.0654	3.91191	3.89477	3.97243	3.97783	4.03968	3.78667	3.66827	3.66367	3.83656	3.95408	3.82204	4.0931	3.95503	3.74751	3.86613	3.80221	3.99548	3.74475
TC01001667.hg.1	6.27185	6.09376	6.1921	5.51663	5.50677	5.77961	6.50109	6.23643	6.24206	6.23978	6.17349	6.02476	6.2102	6.57138	6.18589	5.99656	6.07337	6.19481	5.80789	6.02946	5.98637	6.19416	6.547	6.00944
TC01001668.hg.1	6.48047	6.77344	6.72507	6.25045	6.63174	6.91436	6.99113	6.74466	6.61672	6.64316	7.3102	6.98991	7.30067	6.79401	6.62524	6.99118	6.51706	7.14148	7.44293	6.71582	6.98535	6.78074	6.54831	6.65059
TC01001669.hg.1	7.49165	7.81143	7.82122	7.03755	7.60597	7.82252	7.1887	7.95185	7.17328	6.915	7.74646	7.86847	7.947	8.04063	7.34094	7.05499	7.39858	7.2263	7.52369	7.46362	7.27961	7.46239	7.26758	8.1065
TC01001670.hg.1	4.39579	4.38164	4.45364	4.37226	4.32608	4.33643	4.41719	4.39306	4.37995	4.40793	4.34823	4.37678	4.37687	4.41308	4.44338	4.44218	4.34318	4.59581	4.38995	4.52381	4.3605	4.41205	4.50283	4.33017
TC01001671.hg.1	5.07458	4.94833	5.26054	4.93132	4.75932	4.951	4.85717	5.05767	5.02925	5.1265	4.83291	4.92074	4.92298	5.20205	5.00327	5.05671	5.00562	5.06205	5.13506	5.30327	4.91297	4.9307	5.09899	4.86531
TC01001672.hg.1	4.22708	4.08406	4.0182	4.14252	4.19379	4.13736	4.11599	4.04669	4.09387	4.05788	3.9836	4.1629	4.05664	4.06623	4.11162	4.10671	4.05884	4.09042	4.1195	4.12167	4.26287	4.04406	4.02017	4.14319
TC01001673.hg.1	5.98773	6.1662	6.48168	6.1558	5.80984	5.92496	6.55318	5.96252	5.89706	5.85005	5.75101	6.12208	5.88215	6.85097	5.72009	5.89276	5.81277	5.89814	6.32295	5.73602	5.75235	5.8512	5.51436	6.56404
TC01001674.hg.1	3.99447	4.67549	4.62716	4.61349	5.11477	4.69368	5.25082	4.7026	4.72066	4.72004	5.07744	4.94808	5.0465	4.9985	5.20284	4.92284	4.87485	5.57072	5.69437	5.23283	5.08147	4.6609	5.23855	4.99175
TC01001675.hg.1	8.64741	9.13012	9.08164	8.86739	9.1324	9.22601	8.99815	8.55985	8.99931	8.58185	8.60878	9.63273	8.80483	8.84701	9.34831	8.19736	8.68251	8.48738	9.09181	8.68206	8.71475	8.70254	9.00749	8.41329
TC01001676.hg.1	6.08249	6.75713	6.77042	6.91071	6.65288	7.06859	5.94377	6.27591	6.77007	5.69691	6.18206	7.52648	6.03654	6.10375	6.6618	6.43762	5.88813	5.42407	6.84742	6.52253	6.76742	6.04759	6.83293	6.48496
TC01001677.hg.1	3.94067	4.23492	4.05299	3.89018	3.69037	3.77097	3.65501	3.86311	3.59348	3.6143	3.9493	3.81745	3.66538	3.49616	3.89372	3.94083	3.65936	3.94752	3.52802	3.49989	3.74936	3.51473	3.87916	3.18326
TC01001678.hg.1	5.31982	4.84573	4.8604	5.83924	5.31853	4.86617	4.64848	4.74876	4.83349	4.63283	4.90483	4.90271	4.77236	4.81867	4.86037	4.43516	4.71495	4.48385	4.88043	4.81764	5.05991	4.86474	4.47479	4.56986
TC01001679.hg.1	3.41352	3.32912	3.2931	3.66201	3.32906	3.45706	3.27519	3.35672	3.37586	3.61086	3.15924	3.29639	3.29554	3.32593	3.4055	3.27724	3.34116	3.45372	3.36489	3.35454	3.44999	3.2505	3.30423	3.35639
TC01001680.hg.1	4.38154	4.22187	3.78287	4.17435	4.2577	4.14591	4.1815	3.67625	3.84988	3.86883	3.69337	4.04886	4.14338	3.94529	3.92407	3.84666	3.98474	4.27045	3.98429	4.06719	4.28291	3.81975	4.04986	4.16626
TC01001681.hg.1	9.02537	8.85351	8.61638	8.31062	9.12914	8.97745	8.79194	8.7226	9.04205	9.20162	8.99742	8.64282	8.48412	9.07023	8.28063	9.27104	9.31949	9.04196	9.17023	8.9048	9.05076	8.80667	8.94547	9.2408
TC01001682.hg.1	4.42515	4.38462	4.44236	4.29884	4.32431	4.41224	4.27942	4.43985	4.45069	4.51823	4.31475	4.5102	4.40422	4.34973	4.30582	4.40356	4.45679	4.46921	4.46295	4.38842	4.36401	4.28164	4.46303	4.41084
TC01001683.hg.1	4.89226	4.78319	4.82558	5.10856	4.96158	4.88094	4.82517	4.91388	4.72855	4.73798	4.67361	4.79322	4.87367	4.6955	4.82802	4.62321	4.75224	4.81558	4.72506	4.84329	4.77656	4.72218	4.7468	4.73948
TC01001684.hg.1	5.16571	5.162	5.46162	5.16794	5.13337	5.27183	5.18232	5.23759	5.21584	5.56423	5.1313	5.37752	5.01553	5.00399	5.20934	5.36271	4.98911	5.22564	5.23353	5.15905	5.23965	5.00321	5.35338	5.41661
TC01001685.hg.1	11.7096	11.2672	11.5902	10.6771	11.8424	11.4558	11.7808	11.6114	11.528	11.7216	11.6975	11.8763	11.7101	11.4841	11.7283	10.8514	10.8924	11.2123	11.1576	11.1302	10.9858	10.9994	11.0445	11.9426
TC01001686.hg.1	4.40835	4.11711	4.28872	4.34473	4.09604	4.01966	4.15858	3.96088	4.05024	3.94912	3.87341	4.02486	4.04803	3.95707	3.96799	3.92173	3.91967	4.13657	3.90535	3.88763	4.08542	3.9828	3.97024	4.06243
TC01001687.hg.1	3.7404	3.78456	3.90757	4.3255	4.05265	3.73109	3.81701	3.63303	3.58283	3.58073	3.55782	3.68425	3.70515	3.67277	3.82197	3.55961	3.6811	3.72707	3.58216	3.50309	3.74943	3.67217	3.66348	3.50209
TC01001688.hg.1	10.8031	11.0195	11.2517	10.4782	11.061	10.7797	11.1392	10.405	11.0606	10.0487	10.3452	10.8621	10.5366	11.0272	10.8839	11.5042	10.7121	10.1059	11.425	10.6277	10.7718	11.3674	9.35935	11.5275
TC01001689.hg.1	5.14123	5.12094	5.15857	4.72031	5.4465	5.08117	5.61851	4.95699	5.43307	5.17909	5.04987	5.49972	5.14198	5.11406	5.32883	5.67114	5.03242	4.6805	5.36987	5.10762	4.96477	5.23951	4.56123	6.12445
TC01001690.hg.1	8.1771	8.07535	8.16544	9.27353	9.07966	8.65921	8.51441	8.25359	8.3347	6.71221	7.6409	8.60901	8.14092	8.15191	8.5746	8.53029	7.47446	7.32422	9.29073	7.72505	8.32126	8.39016	6.42483	8.63273
TC01001691.hg.1	8.19343	8.47441	8.31449	7.60929	7.99851	7.7252	8.58067	8.03801	8.26654	7.83281	8.40682	7.54045	8.11897	8.9121	8.51192	8.1368	8.49246	7.94571	7.86158	8.01853	7.71755	8.77756	7.52256	8.01621
TC01001692.hg.1	11.0172	10.9042	10.9082	9.93072	10.7544	10.0148	11.2643	10.8233	10.9571	11.245	10.9663	11.5689	10.9833	11.4568	11.0442	10.317	10.9822	11.0669	10.6628	10.8095	10.5697	11.2095	11.0771	10.3942
TC01001693.hg.1	5.57746	5.61428	5.45688	4.87694	5.05341	5.2605	5.68297	5.49825	5.90913	5.53779	6.00063	5.52505	5.58483	5.8003	5.46888	5.91332	5.70663	6.07808	5.36054	5.90451	5.41713	6.06067	6.1771	5.4539
TC01001694.hg.1	4.77104	5.03059	4.97284	4.77258	4.82924	4.91792	4.7209	4.96739	4.9008	4.64701	4.6439	4.80572	4.70282	4.82336	4.77622	4.79595	4.82379	4.79366	4.88783	4.68768	4.80032	4.85053	4.69007	4.9158
TC01001695.hg.1	5.43087	5.38013	4.96758	4.90681	4.78247	5.02252	4.91482	4.84448	4.99177	5.25425	5.11663	5.11204	4.7541	4.60959	5.23584	4.66168	4.37258	5.12124	4.6199	5.25154	5.25856	5.02875	5.23342	5.04435
TC01001696.hg.1	3.74272	4.12658	4.16334	4.09094	4.22688	3.75501	3.61927	3.84923	3.67308	3.51354	3.87964	3.43335	3.56254	3.57238	3.99709	3.58714	3.76608	3.76685	3.67781	3.68729	3.93539	3.72891	3.65358	3.69965
TC01001697.hg.1	4.80711	4.9033	4.37672	4.94941	4.97047	4.34099	4.94402	4.28782	4.49104	4.44638	4.30999	4.34187	4.46672	4.31213	4.38761	4.42713	4.19049	4.60347	4.45479	4.50997	4.80421	4.36726	4.55195	4.48287
TC01001698.hg.1	3.35015	3.66865	3.40318	4.08372	3.34055	3.39382	3.29558	3.21607	3.33499	3.38801	3.11961	3.16269	3.29374	3.07372	3.21535	3.34185	3.1469	3.31645	3.18569	3.39637	3.30132	3.2332	3.15344	3.29522
TC01001699.hg.1	5.15401	5.12015	4.91852	5.52855	5.32058	5.39554	5.3277	5.24421	5.69342	5.26121	5.13608	5.39544	5.13963	5.37968	5.30829	4.96816	5.41507	5.3483	5.49472	5.55337	5.51576	5.14442	5.38332	5.52389
TC01001700.hg.1	10.1754	10.3656	10.3954	9.79521	10.2836	9.95239	10.149	10.3073	10.2211	10.0307	10.3248	10.4049	10.5348	10.5132	10.3503	10.1398	10.1962	10.3116	9.83517	10.4564	10.1808	10.6738	10.4709	9.7532
TC01001701.hg.1	6.94019	6.98257	6.96581	8.20293	7.11998	7.23828	6.35878	6.39609	6.47426	6.66105	6.68404	6.88653	7.00611	6.89394	6.84699	6.80213	6.3692	6.39401	6.53406	6.75853	6.93228	7.102	6.19651	6.40951
TC01001702.hg.1	4.25231	4.12403	4.00108	4.21914	4.10242	4.06601	3.88321	3.81771	3.68464	3.94801	3.94485	3.97449	4.21539	3.66763	4.01115	3.8842	4.02367	3.77482	3.80651	4.17401	4.09702	3.78273	3.69808	3.88694
TC01001703.hg.1	4.26704	4.12348	4.00894	4.1684	4.06017	4.19524	4.06533	4.24457	4.03149	4.0457	3.91713	4.091	4.0099	3.96927	4.01097	3.87213	3.99929	3.95789	3.93735	3.94392	4.22308	4.19502	4.05053	3.99648
TC01001704.hg.1	4.10082	4.05168	4.04714	4.22282	4.10746	4.09835	3.98673	4.03184	4.0948	4.03694	3.96134	4.04323	3.95628	4.02898	4.07463	4.03958	4.06404	4.1417	4.05255	4.0496	4.0404	3.96496	4.02518	4.04078
TC01001705.hg.1	4.15122	4.09292	4.11557	4.25271	4.08837	4.13131	3.94929	4.06488	4.01257	4.17228	3.9692	3.9893	4.01325	3.96539	4.06633	4.03489	4.18631	4.04692	3.99789	4.13894	4.06247	3.84773	4.04328	4.01333
TC01001706.hg.1	5.38842	5.30452	4.99229	5.39418	5.68331	5.07313	4.80553	5.0116	5.17977	5.71461	5.16078	4.8278	5.0712	4.98656	5.07201	6.00394	5.09322	5.05138	6.02857	5.01123	5.17629	4.91343	5.51871	5.40189
TC01001707.hg.1	4.04068	4.3868	4.39383	4.07022	4.16837	4.23547	4.11672	4.04817	4.50474	3.96326	4.01568	4.192	4.12798	4.47047	4.24419	4.15937	4.27975	3.98166	4.03598	4.1134	3.70594	4.09664	4.25756	3.86718
TC01001708.hg.1	3.39643	3.3198	3.12914	3.41924	3.17667	3.12994	3.05978	3.13454	3.38609	3.20668	3.08709	3.21713	2.99873	3.11647	3.02441	2.99745	3.02256	3.26709	3.1479	3.16553	3.1102	3.02617	3.09784	3.0425
TC01001709.hg.1	5.60892	5.3741	5.30077	5.57003	4.88043	5.34698	5.35101	5.19817	5.44756	5.07224	5.08663	5.50565	5.1184	5.22644	5.24934	4.82685	5.13288	5.00465	5.15449	5.20557	5.08482	4.66506	5.61826	4.94075
TC01001710.hg.1	4.54301	4.58084	4.46628	4.48778	4.58407	4.53255	4.42668	4.47069	4.38478	4.44796	4.34876	4.4774	4.41632	4.38987	4.54856	4.48971	4.47835	4.46793	4.44917	4.546	4.44138	4.40385	4.49109	4.56529
TC01001711.hg.1	3.48366	3.98501	3.64672	3.26731	3.61776	3.87267	3.4003	3.83881	3.29063	3.80503	4.3678	3.57839	3.4757	3.22178	3.42924	3.51644	3.03759	3.95986	3.45497	4.03734	3.13515	3.26123	3.48194	3.69642
TC01001712.hg.1	4.68742	4.57574	4.63569	4.57615	4.56602	4.49314	4.47772	4.6045	4.53678	4.59057	4.47481	4.43742	4.51484	4.51335	4.47042	4.44166	4.49771	4.42316	4.43658	4.61616	4.50755	4.45169	4.44236	4.39973
TC01001713.hg.1	5.55003	5.49273	5.39742	6.38117	5.73295	5.88879	5.52363	4.79504	5.72022	5.51753	5.95776	5.46411	5.84259	5.14994	5.65597	5.96856	5.32976	5.60661	5.65641	5.85184	5.80915	5.28142	5.36448	6.10798
TC01001714.hg.1	3.1149	2.92382	2.83379	3.64311	3.26978	3.10775	3.44905	3.04804	2.78732	2.9405	3.25949	2.94927	3.17715	3.12004	2.85369	2.62996	3.11112	3.67162	3.24981	3.14879	2.88479	3.29473	2.86072	3.49565
TC01001715.hg.1	4.7013	4.65362	4.43686	4.28728	4.48872	4.76891	4.48547	4.51006	5.53909	5.07879	4.54893	5.21012	5.17425	4.7492	5.17623	4.55358	4.71545	4.64249	4.71778	4.36891	4.41085	4.42467	4.91769	4.73133
TC01001716.hg.1	4.46711	4.61817	4.35647	4.22381	4.16622	4.26458	4.03917	4.3651	4.49012	4.64157	4.14629	4.27066	4.21526	4.24848	4.71808	4.21938	4.50371	4.52744	4.45439	4.22282	4.38691	4.24707	4.69621	4.46925
TC01001717.hg.1	5.32223	5.26778	5.14964	5.32151	5.18569	5.32575	5.1905	5.36494	5.37127	5.40376	5.30182	5.14029	5.01734	5.15183	5.29454	5.26879	5.28791	5.4591	5.23168	5.246	5.2285	5.17785	5.50496	5.38903
TC01001718.hg.1	3.68446	3.4937	3.62753	3.32914	3.63389	3.48032	3.37677	3.22177	3.44675	3.36608	3.58032	2.98744	3.07712	3.22614	4.22089	3.20639	3.37367	3.67599	3.79164	3.5306	3.53236	3.2343	3.33552	3.67554
TC01001719.hg.1	4.57273	4.54598	4.59519	4.91911	4.96365	4.65966	4.40212	4.58484	4.49671	4.46027	4.40939	4.3524	4.44222	4.47759	4.63028	4.46834	4.44513	4.63673	4.50398	4.65234	4.52174	4.39347	4.55036	4.4477
TC01001720.hg.1	7.31221	8.37371	7.73933	6.05247	6.7625	7.19238	5.60123	6.9708	8.14303	7.41639	6.39476	6.28577	6.59378	7.98289	6.34206	7.11094	7.17903	7.2976	7.32452	8.95804	8.35688	7.20439	7.82444	7.71176
TC01001721.hg.1	8.22103	8.85644	8.2023	9.87159	8.78342	8.98546	8.52519	9.25255	9.02599	8.3074	8.36899	8.84552	8.54053	8.31167	8.90317	8.42114	8.28672	7.66652	8.43391	8.25935	8.95708	8.2371	8.48808	8.61105
TC01001722.hg.1	6.69549	6.87398	6.2771	7.44926	6.54629	7.61266	6.87714	7.24148	6.72789	6.78655	7.24259	7.37091	7.08209	6.63793	7.5064	6.88082	6.86896	6.29532	6.83183	6.88435	6.65677	6.79583	6.71834	7.03518
TC01001723.hg.1	7.93618	7.99155	7.47932	7.0671	7.55295	7.74915	8.03113	7.81785	7.50794	6.94177	8.29444	7.29691	7.64984	7.49003	7.45515	8.32046	7.49121	7.30086	7.35845	7.30076	7.8419	8.12115	7.18305	7.95704
TC01001724.hg.1	12.6997	13.2572	12.6705	12.1021	13.017	13.1803	12.9536	12.8916	12.9037	12.8575	12.6959	13.0169	12.8738	12.5648	12.9345	12.4591	12.4355	12.5616	12.5564	12.6277	12.8183	12.5745	12.2066	12.6851
TC01001725.hg.1	5.58132	5.46909	5.44649	5.44695	5.68632	5.50347	5.21964	5.37593	5.36979	5.6003	5.3822	5.01844	5.29036	5.00591	5.27833	5.77872	5.44091	5.5908	5.63471	5.61907	5.66609	5.18729	5.28883	5.63308
TC01001726.hg.1	3.79826	3.5196	3.366	3.12363	3.37226	3.91477	3.66957	4.75804	3.55832	3.83917	4.0765	3.59404	3.69064	3.67089	3.97038	3.89878	3.69122	4.44642	3.63393	3.97174	4.50675	3.16432	3.8825	3.6809
TC01001727.hg.1	8.79678	9.38006	9.19649	10.5756	9.67899	9.4515	9.43297	9.40939	9.16732	9.41424	9.10963	9.83767	9.12523	8.98731	8.86503	8.80112	8.94992	8.63443	9.348	9.03905	9.17702	8.61464	8.66393	9.36391
TC01001728.hg.1	3.6069	3.66248	3.61671	3.57117	3.80444	3.52812	3.43853	3.52356	3.48993	3.56969	3.39048	3.4765	3.36472	3.30158	3.46755	3.26134	3.3907	3.39324	3.41027	3.35642	3.36814	3.45582	3.53255	3.50499
TC01001729.hg.1	4.06158	4.09337	4.0084	4.2964	3.95339	4.02545	4.0905	4.07481	3.91063	4.18087	4.04311	3.9481	4.03367	3.76223	4.14316	4.38997	4.0799	4.1094	4.08475	4.07205	3.99782	4.03298	4.19918	4.03303
TC01001730.hg.1	4.19589	4.25202	3.96483	3.96378	3.9276	4.07854	4.49915	4.10654	4.20411	3.98116	4.27572	3.80086	4.10104	4.05658	3.98553	3.98988	3.77578	4.19001	4.0291	4.09318	4.07425	4.11913	4.18395	3.87494
TC01001731.hg.1	6.40199	6.52789	6.23084	9.64611	6.80586	7.17113	6.43743	6.59339	6.67711	6.42074	6.24049	7.18411	6.55536	5.75235	6.03431	5.93783	6.52575	6.07391	7.18801	6.42117	6.64445	5.98405	6.76808	6.47852
TC01001732.hg.1	3.96996	3.89371	4.08297	4.33744	4.05293	4.34899	3.93148	4.46995	4.17428	4.32306	3.97082	4.15772	3.97771	4.05491	4.19625	4.20268	4.14523	4.19488	4.11964	4.27869	4.16077	3.97571	4.23116	4.18508
TC01001733.hg.1	4.93795	4.71307	8.73521	4.97054	4.62464	4.90269	4.65271	4.85105	4.86808	4.70581	4.51678	5.10294	4.87036	4.42037	4.53275	4.67443	4.70813	6.61516	9.50228	7.76421	5.11447	8.07529	4.86416	5.37672
TC01001734.hg.1	4.02325	3.69467	3.76282	4.1666	3.52249	4.06478	3.54781	3.60916	3.50841	3.35732	3.3484	3.33687	3.4613	3.70337	3.39312	3.64133	3.61787	3.61732	4.26491	3.69733	3.69728	3.50849	3.39617	3.46358
TC01001735.hg.1	3.43358	3.75759	4.04534	3.60943	3.93484	3.59133	3.33439	3.92753	3.40736	3.4995	3.76737	3.73713	3.72563	3.78935	3.79644	3.59131	3.51556	3.71686	3.93815	4.05163	3.51702	3.42775	3.89778	3.79531
TC01001736.hg.1	12.4253	12.3605	12.5482	12.3548	12.9534	12.3732	12.459	12.4208	12.5451	12.8112	12.0305	13.7457	12.1996	12.4754	12.3092	12.0312	11.7508	12.0423	12.6026	12.3404	12.1236	12.4105	12.4796	12.3779
TC01001737.hg.1	5.18233	5.07836	5.32691	4.92784	5.64219	4.78272	5.43137	4.52527	4.75528	5.20853	5.39079	4.65661	5.74373	5.20158	4.69738	5.5489	4.7699	5.09494	4.87086	5.55069	5.19999	5.23134	4.83849	4.61745
TC01001738.hg.1	13.6405	13.7608	13.3128	13.5293	13.7184	13.7579	13.2609	12.4596	13.5771	14.1061	12.6539	14.958	13.3964	11.9474	13.9566	12.3539	12.8183	12.4552	14.3714	13.3633	13.1153	13.2904	12.9224	13.2624
TC01001739.hg.1	4.62313	4.40603	3.67729	6.04781	6.03412	6.91981	4.58708	6.04781	6.66022	5.29384	5.54873	6.20681	6.10595	7.13391	6.09624	5.25783	6.46044	5.07613	3.61978	6.94853	5.86812	4.56919	6.73278	5.3842
TC01001740.hg.1	8.79701	9.01195	8.71286	9.02847	9.42001	9.07483	8.68016	8.20821	8.89811	9.44327	8.20928	9.69672	8.81636	8.07497	8.88709	8.68772	8.48662	8.439	9.67346	9.03459	8.59587	8.49784	8.48065	9.11526
TC01001741.hg.1	13.216	13.4261	13.4243	12.2085	12.9571	13.1779	13.7213	13.695	13.497	13.9822	12.5286	13.9868	13.359	13.5584	13.0403	12.6496	13.2089	13.3952	13.297	13.4547	13.1971	12.7445	13.2458	13.0973
TC01001742.hg.1	4.64298	4.51828	4.50791	4.9204	4.49779	4.63549	4.62709	4.47248	4.73282	4.47332	5.00259	4.58729	4.4091	4.2915	4.33245	4.16972	4.78999	4.63061	4.61524	4.41146	4.72433	4.46672	4.38297	4.50835
TC01001743.hg.1	4.39615	4.31882	3.87696	4.61256	4.80164	4.1382	4.07523	4.25807	4.75557	4.1762	4.20489	4.03845	3.93662	4.24087	4.29687	4.40832	3.6353	4.27935	4.66072	4.67579	4.33821	4.14764	4.29596	4.49529
TC01001744.hg.1	3.84703	4.14681	3.47082	3.68499	4.26214	4.10939	3.7796	3.89592	3.80131	3.61882	3.48199	3.95403	4.38968	3.54777	3.94285	3.62615	3.91584	4.16628	4.0668	3.94671	3.49761	3.26241	3.50013	4.08301
TC01001745.hg.1	4.14306	4.63426	3.98844	4.14584	4.46602	4.09637	4.00187	4.36604	4.37924	3.83671	3.86421	3.92305	4.43804	3.86227	4.36616	4.11446	4.08018	4.28203	4.31229	4.69377	4.32621	4.06272	4.28341	3.97204
TC01001746.hg.1	4.11513	4.1415	3.9401	4.07881	3.99582	4.02729	4.08755	3.8712	3.84296	3.95208	3.89277	3.92214	3.9543	3.76707	3.86563	3.69892	3.63369	3.93046	3.98171	4.05461	3.81758	3.53925	4.0786	3.91584
TC01001747.hg.1	4.68273	4.60418	4.69166	4.48896	4.70641	4.72924	4.55113	4.60396	4.79933	4.58525	4.64661	4.52268	4.6304	4.64902	4.78971	4.55076	4.64742	4.63309	4.76009	4.64082	4.72553	4.48099	4.74485	4.65127
TC01001748.hg.1	3.84153	3.85589	4.00615	4.16964	4.04342	3.77432	3.87041	3.79038	3.68331	3.80882	3.75113	3.86704	3.69394	3.80256	3.85657	3.78597	3.73477	3.83331	3.85239	3.80335	3.79952	3.72006	3.74863	3.74518
TC01001749.hg.1	5.89319	5.86864	6.67255	5.78042	5.75351	5.94458	5.77416	6.28775	6.3801	6.46759	6.09872	6.04807	5.44812	5.89744	5.84653	5.96796	5.90666	6.02243	6.10042	5.90041	5.82128	5.78438	6.02796	5.83509
TC01001750.hg.1	4.05065	4.12137	4.15649	4.39141	4.16124	4.05486	3.95132	4.13625	3.92096	4.16829	3.91953	3.976	4.11686	3.88112	4.18727	3.98516	4.07979	4.26872	3.97214	4.39801	3.80437	3.95713	3.95813	3.87795
TC01001751.hg.1	11.6515	12.0135	11.9383	10.5609	11.82	11.6618	12.2332	11.6841	11.7769	11.6592	12.4639	11.3818	11.9748	12.0671	11.6927	12.0485	11.4173	11.6899	11.3253	11.7239	11.6183	12.2241	11.3714	11.6231
TC01001752.hg.1	6.94552	7.27895	6.88267	6.45945	6.78813	6.75413	6.36173	6.69567	6.93863	6.32503	7.0701	6.56561	6.87359	7.1607	7.14474	7.72091	6.86244	6.93237	6.59845	6.9894	6.74471	7.40987	6.91395	6.83282
TC01001753.hg.1	3.7954	3.74233	3.78033	3.88288	3.84038	3.74085	3.54959	3.80373	3.80082	3.70284	3.68475	3.60499	3.56907	3.57665	3.89299	3.69277	3.74208	3.80887	3.75715	3.73686	3.84894	3.67541	3.81375	3.67575
TC01001754.hg.1	3.68713	3.66894	3.67797	3.89231	3.67796	3.74744	3.5627	3.54921	3.58233	3.6566	3.7588	3.57839	3.7623	3.49928	3.58415	3.64172	3.68538	3.62307	3.76376	3.70695	3.84556	3.51253	3.59893	3.81062
TC01001755.hg.1	5.32954	5.56992	5.21936	4.98556	5.62049	5.34548	5.38391	5.4527	5.17342	5.072	5.21439	5.33801	5.0535	5.31863	5.26909	5.70478	5.45193	5.19972	5.29844	5.16579	5.29266	5.71142	5.41444	5.44637
TC01001756.hg.1	8.63646	8.30559	7.34687	6.39959	7.89423	7.93328	8.13988	7.64408	8.37898	7.60922	8.1965	8.62857	7.94651	8.12477	7.18259	7.77394	7.60661	7.34449	7.8382	7.85642	8.11372	8.04791	8.1531	8.51153
TC01001757.hg.1	9.77576	9.95074	9.72926	9.63513	10.1002	9.94201	9.88792	9.79853	9.81252	9.77878	9.71985	9.66196	9.97078	9.90176	9.75673	10.1443	9.90109	9.86149	10.0783	9.82745	9.92341	9.83789	9.73557	9.55923
TC01001758.hg.1	9.11092	8.84634	9.00987	8.10382	8.62473	8.1409	9.49798	8.4026	8.47302	8.07679	9.24928	7.8621	8.94041	9.16898	8.24131	9.21752	8.82447	8.72567	8.15033	8.89354	8.32403	9.62403	8.71866	8.0014
TC01001759.hg.1	4.96488	4.69226	4.66583	4.53725	5.01921	4.97577	4.72794	4.64489	5.05438	4.7633	4.86157	4.80664	4.87314	5.11305	4.86228	4.85555	4.79444	4.88786	4.95876	4.76444	4.83072	5.03946	5.18689	4.94214
TC01001760.hg.1	3.99291	4.49369	3.83099	3.80127	4.08976	3.87858	3.83003	3.98149	3.89164	3.97281	3.87703	4.09684	3.95864	3.94097	3.87044	3.92763	3.94219	3.7203	3.74781	4.23544	4.13149	3.54328	4.31701	3.57576
TC01001761.hg.1	3.96576	3.81566	4.08413	4.17844	3.75808	4.29554	4.05369	3.60983	3.99042	4.00226	3.78222	3.64532	3.7403	3.65887	3.66773	4.03573	4.23519	3.8627	4.4325	4.4387	4.07098	3.65806	3.99631	3.98433
TC01001762.hg.1	3.73457	3.77773	3.9998	3.72403	3.70572	3.82087	3.80295	3.84932	3.76811	3.91104	3.75114	3.70653	3.59747	3.98637	3.99696	4.07974	3.94682	3.95834	3.90162	3.81753	3.99045	3.65109	4.07175	3.63532
TC01001763.hg.1	4.33838	4.27374	4.26258	4.41209	4.21366	4.3023	4.01919	4.13129	4.32424	4.38396	4.05701	4.07601	4.10215	4.12892	4.26314	4.14181	4.29988	4.13972	4.24437	4.0958	4.26564	3.9727	4.03625	4.08025
TC01001764.hg.1	4.54422	5.3884	4.39022	4.62715	4.24202	4.32149	4.98378	5.25733	4.62755	4.27311	4.55403	5.06147	4.64057	3.91626	3.69066	4.13144	4.55998	4.31397	5.00367	4.38879	4.28417	4.25489	4.04041	4.5816
TC01001765.hg.1	4.02412	4.19567	3.82309	4.41118	4.47037	4.13738	4.10287	4.20671	4.17365	3.97722	4.26606	3.90967	4.07193	3.8392	4.14589	4.01211	4.19839	4.04621	4.3071	4.11778	4.18324	3.87249	4.2168	4.21867
TC01001766.hg.1	4.53658	3.81771	3.89731	4.43502	3.6413	4.53353	3.96014	3.9883	4.25414	4.334	4.25822	4.22089	3.85352	3.83043	4.01066	4.12379	4.04227	3.92972	4.07534	4.30231	4.59907	4.0023	4.13731	4.5011
TC01001767.hg.1	4.38526	4.49005	4.44336	5.16137	4.75609	4.37746	4.48131	4.37128	4.56124	4.31251	4.41597	4.31814	4.24329	4.46445	4.65242	4.52427	4.48203	4.51009	4.55726	4.48403	4.82069	4.31934	4.45757	4.25285
TC01001768.hg.1	3.18112	3.15245	3.20626	3.11293	2.90089	2.9929	2.72188	3.15522	3.12316	3.31893	3.05717	2.88302	2.96128	3.19436	3.29086	3.20627	3.33292	3.45653	3.22394	3.01151	3.04663	3.10306	3.62763	3.44496
TC01001769.hg.1	3.85391	3.61639	3.98767	3.83484	3.70704	3.87613	3.60411	4.01705	4.00992	4.39505	4.14703	4.15421	3.69982	3.80382	3.88018	3.99347	4.27793	4.21557	3.97318	3.63663	4.0265	3.86834	4.24637	3.97213
TC01001770.hg.1	6.7842	6.235	6.30527	6.31539	6.52978	6.53605	6.48539	6.61921	6.53914	6.4007	6.53773	6.42714	6.54597	6.47525	6.53337	6.53437	6.72831	6.52222	6.48613	6.47008	6.44927	6.50654	6.6142	6.36917
TC01001771.hg.1	9.49171	10.0522	9.94949	9.80142	9.7894	9.42563	10.0356	9.96122	9.91751	10.6286	9.13239	11.0193	9.60084	10.1201	10.033	8.90522	9.8694	10.3589	9.61807	9.8455	9.51032	9.6991	10.566	9.51917
TC01001772.hg.1	8.92604	9.76534	9.19614	8.86026	8.84781	9.25154	9.49139	9.42377	9.57192	9.72403	8.13712	9.94055	9.12329	9.01002	8.86518	8.31338	8.7622	9.10076	9.19765	8.72278	9.14058	9.64489	9.15358	8.56242
TC01001773.hg.1	9.52933	10.4093	9.88915	9.41989	10.1804	10.6236	9.55706	9.7477	10.5603	9.64006	9.72112	10.7197	8.84609	9.4124	9.70314	10.1681	9.65926	10.0252	9.90045	9.93561	10.567	10.6148	10.2864	9.70298
TC01001774.hg.1	5.46028	4.33367	5.07433	4.7527	4.39638	5.30631	5.29269	5.59953	4.62702	5.41364	5.68075	5.66101	4.35309	4.43603	5.56857	4.05359	5.38499	5.01985	5.42606	4.50777	5.01353	4.97804	5.37346	4.3544
TC01001775.hg.1	4.81553	4.5669	4.41855	4.79335	4.74141	4.66177	4.31887	4.75948	4.74865	4.78566	4.69285	4.71688	4.69478	4.69252	4.81161	4.53586	4.62957	4.75684	4.6526	4.73535	4.58752	4.68378	4.60262	4.66051
TC01001776.hg.1	3.50716	3.71129	3.30088	3.32301	4.04535	4.2086	3.16253	3.87206	3.77672	3.72636	3.75414	3.59687	3.45954	3.64274	4.19719	3.63232	4.10998	3.76522	3.77888	4.18707	3.85902	3.65243	3.69292	3.65046
TC01001777.hg.1	4.55798	4.55753	4.42383	4.44449	4.28756	4.48725	4.42124	4.42326	4.4207	4.48675	4.3907	4.44084	4.39376	4.39827	4.44244	4.35653	4.33705	4.31385	4.28655	4.33815	4.39846	4.30444	4.32612	4.55069
TC01001778.hg.1	3.66926	4.04158	3.95135	3.86771	3.88709	4.03958	3.73966	3.97153	4.15523	3.83491	4.03674	3.79133	3.85937	3.94719	4.06714	4.18051	4.02471	4.03515	4.08521	3.96965	4.12077	3.92981	3.7625	3.88416
TC01001779.hg.1	4.51263	5.09398	4.65943	5.51471	5.09906	5.16018	4.61669	4.87816	4.94742	4.95623	4.53826	4.87948	4.86869	4.1791	4.32752	4.60765	4.71374	5.2049	4.6336	4.28652	4.60745	4.93898	4.40457	5.37514
TC01001780.hg.1	7.41409	7.58758	7.6544	6.90597	7.33165	7.27688	7.76864	7.5343	7.76032	7.60886	7.18025	7.54952	7.3181	8.16395	7.32108	7.28616	7.6056	7.53406	7.23277	7.85897	7.81344	7.28118	7.49669	7.15079
TC01001781.hg.1	8.40055	8.0612	8.57196	7.67368	8.08183	7.98417	8.25337	8.14494	8.21998	8.60872	7.56917	8.31841	7.90355	9.3422	7.61093	8.26874	8.77756	8.31243	8.20987	9.31	8.91305	8.40559	8.35562	8.47026
TC01001782.hg.1	3.91306	3.83894	3.91378	4.04631	4.01372	3.95309	3.89754	3.97313	3.87752	3.89344	3.92322	3.90456	3.79524	3.75088	3.86271	3.87972	3.80222	3.86615	3.93086	4.01168	4.0092	3.76971	3.90216	3.94573
TC01001783.hg.1	6.97208	6.84265	6.91144	6.03151	6.71045	6.20358	7.31443	6.92789	6.94683	6.94833	6.97481	6.9099	6.87497	7.30682	6.87972	6.71218	6.90778	6.98036	6.76835	6.69278	6.52558	7.12363	7.32713	6.70878
TC01001784.hg.1	3.27594	3.20636	3.06131	3.12125	3.20019	3.00493	3.16519	3.71091	2.89555	3.03592	3.43892	3.00643	3.24807	3.11959	3.25902	3.23353	3.37001	2.94033	3.16016	3.14085	3.17077	3.43301	3.16374	3.03248
TC01001785.hg.1	3.20406	3.5383	3.281	4.22972	3.23399	3.46052	3.17368	3.20878	3.30973	2.90498	3.35517	2.99546	3.46024	3.11848	3.20533	3.01018	3.85214	3.12422	3.53661	3.64012	3.30968	3.03686	3.18174	3.32334
TC01001786.hg.1	3.58422	3.15212	3.2004	3.50057	3.21932	3.13165	3.03635	3.3379	2.86617	3.25437	3.38002	3.17754	3.26568	3.11068	3.43315	3.28606	3.76541	3.28896	3.93336	3.19936	3.55864	3.17423	3.25812	3.47487
TC01001787.hg.1	4.74013	4.35938	4.03974	4.69777	5.07442	3.78248	4.68693	4.17808	4.13394	4.02872	4.31736	3.85619	3.86536	4.29556	3.75217	3.7561	4.23348	3.83715	4.39965	4.27756	3.92558	4.1454	3.43907	4.80666
TC01001788.hg.1	3.88873	3.84473	3.78829	4.00996	3.84063	3.86329	3.6812	3.68362	3.74591	3.63529	3.68317	3.61892	3.62535	3.54273	3.78996	3.78264	3.75922	3.9559	3.71992	3.83333	3.67871	3.79679	3.5697	3.90768
TC01001789.hg.1	3.95271	3.70324	3.76288	3.74956	3.9691	3.91936	3.49751	3.86399	3.63627	3.62503	4.01702	3.53493	3.85231	4.12519	4.09452	3.89357	4.01656	3.37134	3.67372	3.80077	4.03714	3.8325	3.47161	3.7906
TC01001790.hg.1	7.13511	7.41689	7.09415	6.42101	7.49575	6.91709	7.7802	6.94868	7.36986	6.81622	7.71862	6.78041	7.42447	7.48627	7.14277	7.37074	7.00937	7.41646	7.20165	7.0083	6.79981	7.97142	7.1126	7.21734
TC01001791.hg.1	4.06315	4.06543	4.13312	4.73615	4.15721	4.16982	4.37004	4.14018	4.24727	4.11914	3.97646	3.93445	4.08333	4.16338	4.11737	4.40174	4.00933	4.04088	3.93399	4.07905	4.13244	4.18873	4.09354	4.16053
TC01001792.hg.1	3.89132	3.88992	3.91975	4.03282	4.07199	3.96042	3.70456	3.95531	3.79279	3.94713	3.83063	3.67518	3.76204	3.80228	3.89712	3.7272	3.88332	3.84411	4.01993	3.97077	3.86471	3.84791	3.80665	3.81362
TC01001793.hg.1	5.18834	5.09991	4.95491	4.76049	5.04791	5.07725	4.91462	4.98476	4.95153	5.28155	5.193	5.1024	5.10441	5.0468	5.0905	5.0711	5.12859	5.05419	5.15333	4.89191	5.17112	4.904	5.41418	5.0164
TC01001794.hg.1	3.80007	3.29919	3.05094	3.50351	3.29271	3.29189	3.16897	3.0751	3.21315	3.53641	3.20207	3.23168	3.14885	3.17127	3.30613	3.1989	3.12407	3.51574	3.57762	3.53555	3.37472	3.2959	3.55866	3.12161
TC01001795.hg.1	3.63599	4.29021	3.76439	4.35073	3.91795	3.6588	3.99195	3.72128	3.87504	4.19177	3.76557	3.5263	3.53929	3.55228	3.93123	3.6725	4.05227	3.84669	4.01264	3.85615	4.39823	3.75596	3.68645	3.89064
TC01001796.hg.1	3.77378	3.74796	3.72933	4.14572	3.83111	3.71269	3.72705	3.49208	3.66347	3.67643	3.64376	3.69756	3.54179	3.59115	3.62626	3.29832	3.7796	3.66955	3.76469	4.17221	3.68472	3.54126	3.91103	3.54597
TC01001797.hg.1	4.40877	4.93506	5.34765	4.99766	4.95786	5.10238	4.73094	5.17633	4.57475	4.73512	5.95995	5.20732	5.01124	4.95376	5.59802	4.67126	5.72548	4.93502	5.46958	4.91982	5.15536	5.22285	4.73412	5.74337
TC01001798.hg.1	3.41195	3.38026	3.80563	3.94674	3.67937	3.37667	3.35455	3.46609	3.73536	3.52096	3.57779	3.37022	3.19967	3.34235	3.43495	3.40118	3.03918	3.53648	3.74337	3.82855	3.69826	3.42035	3.54151	3.18379
TC01001799.hg.1	3.92629	3.91018	3.9559	3.97148	4.02621	3.93374	3.7226	3.75261	3.93818	3.88105	3.90912	3.85587	3.8441	3.87107	4.03244	4.06397	4.00748	3.91034	3.86861	3.96672	3.97284	3.89214	3.90622	3.95861
TC01001800.hg.1	3.07239	3.47468	3.30113	3.8516	3.33497	3.269	3.38223	3.50218	3.13724	3.21333	3.2685	3.53038	3.33727	3.5568	3.60293	3.47709	3.36817	3.76662	3.36844	3.36887	3.20614	3.352	3.41919	3.39267
TC01001801.hg.1	4.17803	4.56793	4.91032	4.35293	4.25945	4.76841	4.07615	4.40855	4.92316	4.25326	4.49915	4.83889	4.37291	4.46553	4.12436	4.52239	5.20007	4.75879	4.66591	4.61468	4.58382	4.35358	4.32038	4.17044
TC01001802.hg.1	4.7489	4.5782	4.766	4.23061	4.55257	4.47628	4.42726	4.63053	4.81651	4.65233	4.63133	4.54139	4.58807	4.5981	4.70566	4.65358	4.82953	4.54146	4.60893	4.66026	4.6543	4.68553	4.32417	4.36209
TC01001803.hg.1	4.4475	4.45378	4.21155	4.34353	4.63128	4.33464	4.37982	4.32947	3.9848	4.56729	4.24182	4.31352	4.43426	4.26468	4.39942	4.32649	4.58009	4.56111	4.00162	4.55984	4.27082	4.07425	4.14533	4.63823
TC01001804.hg.1	6.44522	6.27892	6.66693	5.88673	6.43226	6.0655	6.98758	6.29394	6.36101	6.29058	6.6806	6.10091	6.69575	6.96447	6.23319	6.43805	6.55438	6.69482	6.00847	6.51345	6.21624	6.93364	6.69504	6.25414
TC01001805.hg.1	4.50345	4.4158	4.5155	4.82845	4.79235	4.35538	4.33165	4.21217	4.2095	4.25191	4.183	4.16403	4.45634	4.15308	4.30628	4.28268	4.37984	4.35052	4.7135	4.38117	4.22056	4.46463	4.34218	4.69451
TC01001806.hg.1	4.86477	4.54035	4.96697	4.73027	4.89345	4.84542	4.59023	4.88014	4.87401	4.82264	4.86789	4.82748	4.87916	4.91932	4.91971	4.87684	4.83973	5.10267	4.82681	4.81572	4.83468	4.88014	4.86756	4.86297
TC01001807.hg.1	8.57876	8.09742	7.96044	7.54863	7.92807	7.58982	8.22327	7.84593	8.12369	7.77426	7.71153	7.89199	8.03785	8.82811	8.16888	7.8832	8.21796	8.90457	7.63605	7.99397	7.81552	8.95868	8.56576	7.23339
TC01001808.hg.1	7.1389	6.58157	8.08131	6.62301	7.07322	7.27157	6.82399	7.25369	7.88665	6.89905	7.07554	7.14814	7.47014	7.34618	7.29121	7.00944	7.77739	7.47626	6.91531	7.47479	7.45768	7.22384	7.23462	6.61216
TC01001809.hg.1	4.38396	4.02214	4.0635	4.08751	3.94033	4.5386	4.14667	4.69601	4.89501	5.23842	4.63535	4.3856	4.12182	4.37546	4.73845	4.29512	4.84825	4.93541	4.80333	4.20607	4.33404	4.40333	5.3927	4.72266
TC01001810.hg.1	5.23933	5.3688	5.417	5.67278	5.78099	5.77053	4.89463	5.11471	5.43622	5.36677	4.8397	4.97231	5.0655	5.18202	4.95275	5.2999	5.39211	5.31666	4.93996	5.55182	5.28587	5.30737	5.22194	5.35784
TC01001811.hg.1	4.64963	4.19854	4.9055	5.15674	4.55787	4.71727	4.19561	4.45532	4.54004	4.48387	4.26186	4.80152	4.48661	4.67931	4.73969	4.83056	5.11594	4.82833	4.24623	5.1272	4.73593	4.1361	4.60683	3.99084
TC01001812.hg.1	4.11946	3.33959	3.48497	3.29387	4.22957	3.84459	3.43476	3.3239	4.21779	3.58477	4.16131	3.5282	4.22463	4.00055	3.72554	3.77305	3.75577	3.71768	3.87049	3.96662	4.49549	3.35256	2.98479	3.67183
TC01001813.hg.1	4.45321	4.38267	4.31641	4.13284	4.25442	4.31701	4.29521	4.23649	4.68836	4.37376	4.24266	4.40024	4.31774	4.39104	4.29388	4.37266	4.55191	4.54054	4.65076	4.09662	4.4882	4.09507	4.73237	4.42512
TC01001814.hg.1	7.6861	7.95474	7.75228	7.1993	7.59765	7.42139	7.75386	7.55733	7.65745	7.81471	7.7542	7.50936	7.71201	7.92807	7.69143	8.08981	7.88852	7.61909	7.4395	7.70024	7.64257	7.98816	7.51646	7.73705
TC01001816.hg.1	5.73867	6.39089	5.61178	5.45695	5.34764	6.15737	6.13034	6.27505	6.11525	6.08476	6.22467	6.20712	6.33379	6.74741	6.84493	6.68773	6.11564	6.35385	6.1524	5.98203	6.86114	6.38004	6.9034	5.96531
TC01001817.hg.1	3.95281	3.8377	3.79678	4.03725	3.8029	3.68362	3.66216	3.79093	3.74607	3.75894	3.7613	3.72526	3.59163	3.67612	3.74319	3.77542	3.80102	3.8758	3.7563	3.82692	3.77009	3.71887	3.86894	3.75608
TC01001818.hg.1	3.02643	2.8247	2.98324	3.02705	2.89381	3.03577	2.89353	2.95826	2.87983	3.11767	2.88282	3.02521	2.92821	3.02289	2.87548	2.91386	3.01595	3.05556	2.91107	2.97217	2.96069	2.93578	3.22915	3.02853
TC01001819.hg.1	4.33654	4.18283	4.19822	4.39051	4.31932	4.10335	4.14971	4.15892	4.21335	4.13879	4.17388	4.49893	4.22717	4.01233	4.25433	4.13058	4.34229	4.21706	4.29243	4.25217	4.2974	4.1013	4.24046	3.95438
TC01001820.hg.1	6.60847	7.27193	6.24577	6.41178	6.7699	7.46074	6.70036	6.60966	6.34593	7.5888	6.31407	8.2896	6.44498	6.15626	7.91707	6.07656	6.52876	6.51484	7.46307	6.66581	6.50618	5.98771	7.52199	6.63109
TC01001821.hg.1	3.54794	3.96237	3.67129	4.08426	4.49935	4.43945	4.6183	3.87804	3.76731	4.27766	3.96286	4.08131	3.98462	3.45045	4.16182	4.20869	4.51287	3.37753	4.19304	4.12376	4.07227	3.4415	4.63842	4.0359
TC01001822.hg.1	3.53806	3.91424	3.93284	3.58512	3.69256	4.29364	3.73993	4.00904	4.31379	4.03069	3.79567	4.49097	4.04735	3.48565	4.21364	4.14009	4.07305	3.85695	4.18247	3.82183	4.66495	3.63834	4.20128	4.50792
TC01001823.hg.1	6.43617	6.76638	6.54739	6.24263	6.92374	7.24895	6.80861	6.72272	6.40881	6.93944	6.32842	7.67777	6.68835	6.34785	6.98036	5.87617	6.33089	6.54177	6.82282	6.52684	6.77813	6.01272	6.40535	6.65274
TC01001824.hg.1	4.53866	4.14464	3.81381	4.6233	3.89703	3.81221	3.58181	3.51339	3.62342	4.04524	3.62239	4.03393	3.72473	3.68504	4.14178	3.62372	4.21171	4.24167	3.95999	3.79024	3.49274	3.80229	3.67741	3.4457
TC01001825.hg.1	5.70353	5.70625	5.66357	6.27272	6.3383	6.49499	6.15331	5.91289	5.91251	5.72536	5.33288	6.13108	5.78039	6.02482	6.24654	6.3293	5.5961	5.72174	6.08924	5.9615	5.99353	5.29553	6.11882	5.95809
TC01001826.hg.1	8.89397	8.63217	8.07422	9.12329	9.12447	8.50041	8.581	8.18552	7.9816	8.48781	8.44241	8.50286	8.63093	8.47464	8.28153	8.46375	8.61101	8.96918	8.68439	8.30331	9.33506	8.61188	8.53935	8.21718
TC01001827.hg.1	3.81491	3.40395	3.35821	3.55231	3.58968	3.56291	3.56168	3.57075	3.8141	3.63812	3.64705	3.53197	3.55698	3.55603	3.74643	3.59895	4.04182	3.8303	4.06541	3.99228	3.45801	3.51822	3.68576	3.76611
TC01001828.hg.1	3.78012	3.5329	3.55368	3.74218	3.57171	3.25892	3.56424	3.72249	3.53741	3.3479	3.49329	3.25464	3.18594	3.47187	3.60596	3.49762	3.46122	3.48854	3.44249	3.5229	3.44113	3.79735	3.5084	3.46266
TC01001829.hg.1	8.52403	9.05621	9.00532	8.47195	8.67497	8.76173	8.84823	8.87793	9.13707	8.73167	8.51784	8.89321	8.81938	9.06084	9.11356	8.92211	8.55621	8.42766	8.399	8.83136	8.66994	9.00741	8.45028	8.40724
TC01001830.hg.1	10.8961	11.0831	11.0597	10.2449	11.0139	10.5128	11.3929	11.1862	11.1817	11.4397	10.7116	11.4051	11.0264	11.52	11.0877	10.6239	11.2522	11.0847	10.931	11.0312	10.8422	10.7877	11.3289	10.8252
TC01001831.hg.1	5.64223	5.75799	6.03529	5.87303	5.66139	5.62105	6.2323	5.53701	5.73317	6.30701	6.38334	5.84901	6.7625	6.76577	5.76862	5.9685	5.82752	5.80255	5.62278	6.57763	5.62182	5.92274	5.82589	5.51306
TC01001833.hg.1	3.93281	4.10642	3.68133	4.3709	3.55233	3.85418	3.8377	4.2977	3.77037	4.15615	4.41917	3.85274	3.77349	3.65672	4.18343	3.54084	3.93704	4.00597	4.10875	4.16051	4.15815	3.62146	3.9714	4.03559
TC01001834.hg.1	4.85117	4.93387	4.91409	4.76395	4.66926	4.78293	4.81583	4.75105	4.74061	4.39148	4.78079	4.58543	4.92236	5.01631	4.75137	4.74951	4.63771	4.86943	4.6057	4.76689	4.66411	4.81292	4.9296	4.61099
TC01001835.hg.1	5.31639	4.93283	4.91848	4.98886	4.94031	4.60993	4.48824	4.88333	4.4202	4.037	4.36164	4.95062	4.36713	4.37329	5.9076	4.19481	4.6942	4.79308	4.57175	4.68193	4.87896	4.46448	3.98007	4.38374
TC01001836.hg.1	4.46755	4.71355	5.08299	4.38904	4.26677	4.53505	4.45548	4.48244	4.60836	4.65693	4.19937	4.52131	4.52933	4.79251	4.4359	4.5967	4.43674	4.4627	4.49305	4.51591	4.64676	4.31985	4.5056	4.46292
TC01001837.hg.1	14.4414	14.075	13.9219	12.5877	14.2224	15.1925	13.7535	14.3445	14.4937	14.2057	14.5328	14.026	14.2797	13.5917	14.4377	14.6918	14.3742	14.7191	15.8577	14.9058	15.196	14.2067	14.0825	15.808
TC01001838.hg.1	9.7051	9.94333	9.55177	8.80425	9.79758	9.28627	10.1965	9.69863	9.75598	9.50983	9.8507	9.61511	9.78872	9.92294	10.1183	9.7903	9.83078	9.27179	9.46677	9.20912	9.75774	10.0825	9.4009	9.98692
TC01001839.hg.1	9.02975	9.28042	8.50821	8.2004	9.6789	7.91512	9.06406	8.39107	9.26788	9.28126	9.2222	9.00377	8.85621	9.3117	8.87279	8.29316	9.26873	9.37602	8.58589	9.09754	8.52298	9.9478	9.37645	8.04043
TC01001840.hg.1	10.2904	10.0363	9.84052	8.82456	11.0925	10.7755	10.2365	9.54433	9.71438	10.143	10.5295	9.58633	9.59516	10.0496	9.92733	10.1006	10.4347	9.76306	10.1088	9.8603	10.2327	11.4898	10.1428	9.56872
TC01001841.hg.1	8.22542	8.24905	8.2373	7.74087	8.61524	7.88206	8.63058	8.50368	8.16386	8.4194	8.40434	8.39886	8.58157	8.65321	8.57611	8.12791	8.50384	8.45756	8.08983	8.21338	8.25593	8.59921	8.34631	8.13867
TC01001842.hg.1	8.36068	8.51991	8.33091	7.74871	8.75168	8.58703	8.66851	8.15733	8.76788	8.40832	8.36795	8.94618	8.53505	8.57807	8.72341	8.17734	8.53322	8.53026	8.39099	8.67436	8.4988	8.44451	8.52797	8.52732
TC01001843.hg.1	4.08858	4.17771	3.76436	4.06615	3.68678	3.79541	3.90728	3.67598	3.88189	3.81536	4.37338	3.78706	3.3736	3.32974	3.43845	3.61347	3.7918	3.78513	3.66851	3.768	3.99554	3.47636	3.6765	3.94195
TC01001844.hg.1	4.4341	4.49761	3.95122	4.5949	4.19409	4.36281	3.4131	4.32853	4.50091	4.211	4.30891	4.48331	3.86931	4.04301	4.13993	4.73306	4.41925	4.40882	4.42995	4.21942	4.32353	4.62146	3.92102	3.99017
TC01001845.hg.1	5.91041	5.55878	5.65262	4.95325	6.28016	5.91958	5.5997	5.72379	6.14069	5.8189	5.64182	6.2587	6.70934	5.734	5.81516	6.25446	5.31693	5.40556	6.20921	5.77484	5.50168	5.61521	5.99836	6.36947
TC01001846.hg.1	3.49583	3.67568	3.93008	4.09059	3.49111	3.57547	3.58882	4.44857	3.48636	3.63293	3.75897	3.86897	3.44879	4.10964	3.88869	3.32927	4.35005	3.67819	3.91958	3.42073	3.86932	3.80902	3.56502	3.87085
TC01001847.hg.1	8.29151	8.12141	7.52021	7.17978	8.11435	8.3429	8.51411	7.7117	8.13856	8.07852	8.03698	8.24575	8.05704	8.29074	8.4566	7.55299	8.53235	7.88206	8.14053	7.87865	8.07859	8.39476	8.0558	8.18506
TC01001848.hg.1	4.30607	4.33437	4.16936	4.25515	4.26636	4.3548	4.22782	4.3239	4.37164	4.24628	4.35247	4.20761	4.30325	4.31603	4.36788	4.22264	4.33933	4.43401	4.30085	4.41646	4.26755	4.2641	4.24194	4.3347
TC01001849.hg.1	5.40783	5.72843	5.51632	5.56004	5.47868	5.32828	5.63846	5.2945	5.48254	4.96128	4.93561	5.10463	5.14924	5.21245	5.41119	4.63608	5.70409	5.11282	5.50352	5.73363	5.5299	5.3451	5.44768	5.01053
TC01001850.hg.1	3.97282	4.43807	4.47003	5.19493	4.56273	4.58565	4.32758	4.19476	4.14611	4.05496	4.11166	4.60319	4.03487	4.10655	4.38462	4.29372	4.52422	4.57331	4.37447	4.72746	4.06884	4.14967	4.03431	3.94267
TC01001851.hg.1	3.9176	3.8678	3.8751	4.10033	3.91632	3.926	3.79042	3.879	3.87768	3.86748	3.86798	3.83489	3.73002	3.79759	3.86569	3.85901	3.94585	4.06025	3.93609	4.05877	3.90011	3.78034	3.845	3.89119
TC01001852.hg.1	4.26797	3.84216	4.24908	4.61266	4.18556	3.64434	3.85144	3.99226	4.00265	4.10583	3.99737	4.10638	3.84639	3.47317	4.17235	3.93396	3.88597	4.76457	4.01271	4.23171	3.61636	3.88701	3.55635	3.95701
TC01001853.hg.1	3.83535	3.53639	3.46269	3.66453	3.80653	3.2528	3.63529	3.4664	3.45081	3.42459	3.59352	3.38652	3.34581	3.30564	3.48855	3.49545	3.68581	3.41942	3.34348	3.43024	3.28769	3.37949	3.55389	3.31462
TC01001854.hg.1	10.7218	10.2443	9.91571	9.67695	11.1248	11.8501	10.2249	11.0287	11.2046	11.0008	11.2128	10.8259	10.7362	10.5402	11.6314	10.9569	11.4522	11.3162	11.5726	11.5885	11.4665	11.1645	10.8158	11.7536
TC01001855.hg.1	8.53522	8.22733	8.3084	7.61315	8.17827	7.33997	8.56087	8.41983	8.45532	8.11138	8.89759	8.36409	8.39555	8.80814	8.31875	8.25355	8.29496	8.59999	7.99304	8.79334	8.08067	8.93239	8.70295	7.75963
TC01001856.hg.1	5.16709	5.04136	5.16104	5.23945	5.30404	5.23593	5.12274	5.12909	5.10447	5.1718	5.17161	5.35707	5.15517	4.96212	5.11089	5.21293	5.19687	5.16381	5.00222	5.11331	5.26706	4.92205	5.28088	5.30008
TC01001857.hg.1	14.3616	14.2687	14.3348	13.3533	14.1191	14.234	14.46	14.4797	14.3416	14.8782	13.9656	15.0616	14.3437	14.7028	14.4391	13.2809	14.2722	14.3034	14.3592	14.2771	14.2786	13.7476	14.3904	14.2954
TC01001858.hg.1	4.87431	4.85652	4.85497	5.184	4.87973	4.89782	4.86542	4.67375	5.08919	4.79049	4.79188	4.83549	5.07312	4.86132	4.86984	4.93255	4.90149	4.80084	4.71595	4.84152	4.84333	4.81509	4.72496	4.57876
TC01001859.hg.1	5.03052	4.44158	4.58737	4.95398	4.84215	4.5066	3.75472	4.06108	4.56928	4.03744	4.06095	4.4528	3.91287	4.23181	3.84326	4.22134	4.2268	5.12966	4.33824	4.91228	4.27203	4.07265	3.8276	4.38535
TC01001860.hg.1	3.93718	4.01701	3.9967	4.41523	4.26148	4.20139	3.92061	4.10649	4.14768	3.99924	4.12406	4.03185	3.98568	3.82128	4.02194	3.98906	4.0277	3.99825	3.91723	3.99884	4.06072	3.90303	3.88231	4.01156
TC01001861.hg.1	4.81131	4.92908	4.33109	4.86357	4.9277	5.17942	3.70898	4.34315	4.8381	4.70993	4.44598	4.35641	4.95969	4.405	4.32033	4.05605	4.95048	4.8801	4.35574	4.49243	4.03313	4.80021	3.9458	4.43546
TC01001862.hg.1	4.16052	4.37606	4.37995	4.08473	4.18019	4.16907	3.95141	4.03862	3.87476	4.04296	4.38487	4.29288	4.1456	4.06223	4.15677	4.04027	4.15595	4.24718	4.13115	4.09902	3.9702	4.09814	4.1427	4.16115
TC01001863.hg.1	6.1931	6.4609	6.2568	6.98974	6.81333	6.28434	6.20868	6.23965	5.92887	6.17329	6.20218	6.59488	5.98541	6.28685	6.24245	6.39842	6.07393	5.9123	6.13718	6.08742	6.08915	6.28405	6.13959	5.95625
TC01001864.hg.1	6.45973	6.53561	6.69082	6.42567	6.32111	6.3868	5.97328	6.66712	6.46003	6.3751	6.29711	5.99383	6.0448	5.5723	6.11162	6.50462	6.32747	6.25199	6.6949	6.67705	5.89034	6.19328	6.35328	6.88514
TC01001865.hg.1	5.46059	5.31125	5.32985	5.30326	5.36421	5.3962	5.34999	5.32343	5.26142	5.41372	5.35464	5.36859	5.33281	5.35923	5.50948	5.09619	5.40142	5.31872	5.36263	5.31025	5.25799	5.4212	5.3361	5.4865
TC01001866.hg.1	6.30355	6.19136	6.39751	5.93537	6.13638	6.1813	6.31672	6.18177	6.07235	6.30605	6.33341	6.17448	6.19167	6.18837	6.09829	6.29508	6.18548	6.15637	5.95831	6.09799	6.11036	6.22852	6.0626	6.23525
TC01001867.hg.1	3.93144	3.38942	3.62203	3.67427	3.74467	3.73881	3.45711	3.60347	3.4939	3.37523	3.59536	3.41843	3.51077	3.55376	3.38007	3.92633	3.37286	3.65698	3.22133	3.39227	3.48383	3.19139	3.53154	3.48836
TC01001868.hg.1	4.09023	4.13513	4.4169	4.32296	4.28369	4.23705	4.22983	4.13289	3.87872	4.14497	4.14807	4.20996	4.21527	3.78624	3.9726	4.08075	3.74242	4.13547	4.23329	4.13824	3.88981	3.66812	4.11688	4.03526
TC01001869.hg.1	4.61337	4.40971	4.16918	4.09704	4.09697	4.15297	4.06942	4.51161	4.50061	4.13915	4.33573	4.26431	4.00244	4.15624	4.41984	4.38206	3.91759	4.16543	4.23578	4.41587	4.05076	4.14743	4.306	4.41649
TC01001870.hg.1	12.1757	11.5563	11.3672	11.8893	11.6888	11.6945	11.4422	11.3632	11.8099	11.9427	12.2314	11.8491	11.7272	10.8696	11.6059	11.5458	11.4522	12.6875	12.9149	11.9407	11.9453	11.1112	12.2931	12.0565
TC01001871.hg.1	6.11557	5.94495	5.83981	5.84312	5.94625	5.60893	6.17537	6.02834	5.96133	5.95264	6.1472	5.97941	6.11249	6.48012	5.86803	5.89994	6.10689	6.10383	5.80695	5.89826	5.78232	6.4421	6.67516	5.81429
TC01001872.hg.1	5.46727	5.40394	5.61509	5.30601	5.41688	5.44161	5.58289	5.4884	5.50821	5.43198	5.48252	5.38148	5.44044	5.63088	5.46299	5.52658	5.49207	5.34089	5.41064	5.37283	5.38373	5.61516	5.38782	5.48866
TC01001873.hg.1	3.80294	3.81254	3.72965	3.99013	3.98609	4.09587	3.55509	4.17434	3.91496	3.83645	3.80292	3.85398	3.90995	3.92344	4.13471	4.00414	3.97523	4.25651	4.0702	3.92741	4.08183	3.86123	3.77038	4.05646
TC01001874.hg.1	3.27015	3.41322	3.45551	3.24788	3.43391	3.41856	3.13645	3.40732	3.36426	3.60678	3.39373	3.37014	3.49124	3.42957	3.36628	3.32688	3.42584	3.4834	3.52219	3.51597	3.45722	3.35753	3.46437	3.32272
TC01001875.hg.1	19.9107	19.9095	19.8533	19.8726	19.9089	19.9193	19.9044	19.7883	19.9054	19.6418	19.7984	19.9158	19.9106	19.8322	19.898	19.899	19.8712	19.8232	19.8727	19.8347	19.8596	19.7909	19.899	19.8944
TC01001876.hg.1	19.8946	19.9101	19.7959	19.9042	19.8938	19.9193	19.8866	19.8461	19.9173	19.6478	19.6773	19.9152	19.9107	19.7125	19.9049	19.8984	19.8696	19.8214	19.8568	19.8341	19.8727	19.9097	19.6649	19.8945
TC01001877.hg.1	18.7351	18.9313	18.3216	18.734	18.4097	18.8931	18.7622	18.4068	18.749	18.3982	18.2371	18.9811	18.8711	18.0848	18.5414	18.6193	18.141	18.1062	18.1805	18.1948	18.7226	18.5726	17.5562	18.5622
TC01001878.hg.1	10.0649	9.71003	9.0609	10.7639	9.3568	10.3033	7.80229	10.1409	10.1363	8.88212	9.5947	9.99657	8.11728	9.20736	9.12062	10.8444	8.29463	8.75985	9.01192	11.1915	11.1694	11.2221	10.6295	8.70224
TC01001879.hg.1	13.4419	13.1719	13.3257	13.2105	12.7905	14.5047	11.554	13.9351	13.8581	12.6675	13.3877	13.8888	12.5632	13.2502	12.5419	15.2234	12.2234	12.5563	12.6394	14.7532	14.8489	14.635	13.7022	12.2532
TC01001880.hg.1	12.3477	12.5875	12.3095	12.6737	12.2027	13.2123	10.7703	12.2498	12.359	11.1699	11.8717	12.4956	11.3222	11.8711	10.9216	13.3208	11.3172	11.3695	11.1491	13.1153	13.3899	13.2254	12.683	10.7677
TC01001881.hg.1	17.1443	17.1049	15.1961	17.0411	16.6511	17.2907	17.0561	15.5457	16.6582	15.2404	16.138	16.7971	16.83	15.0387	15.5342	15.2527	15.1	15.7305	16.9571	15.5777	16.0417	15.5442	15.9215	16.6295
TC01001882.hg.1	13.9692	13.8615	12.6119	13.5204	13.1655	14.1199	13.847	12.6066	12.6003	11.8113	12.4334	14.2098	13.7192	11.6548	13.3938	10.3626	12.6289	12.083	12.8188	11.5191	12.1427	12.064	11.5353	12.8375
TC01001883.hg.1	4.24886	4.16556	4.12039	4.27475	4.37414	4.13982	4.19927	4.33066	4.17646	4.28876	4.16554	4.04672	4.12937	4.17292	4.08784	4.03783	4.16713	4.21266	4.15542	4.29683	4.10511	4.16455	4.11477	4.06136
TC01001884.hg.1	9.59982	9.93562	9.5754	9.29535	9.84299	9.86749	9.77124	9.62695	9.73261	9.93145	9.48706	9.64921	9.72213	9.51684	9.46192	9.47802	9.73773	9.36853	9.56225	9.38201	9.66052	9.36998	9.41013	9.85012
TC01001885.hg.1	9.00809	9.16121	8.83178	8.34887	8.98325	8.94618	8.073	8.55419	8.66155	9.17055	8.86576	8.15707	7.99784	8.59864	7.84687	7.9129	8.78478	9.17843	8.90024	8.95103	8.54273	8.19871	8.97764	8.97726
TC01001886.hg.1	4.7282	5.06814	5.06414	4.39166	4.86478	4.86322	4.73453	4.91103	4.83344	4.74535	4.74618	4.57809	4.71292	4.60921	4.53185	4.63563	4.80457	4.87502	4.65157	4.40263	4.69617	4.61753	4.73325	4.69513
TC01001887.hg.1	4.35475	4.45059	4.44836	4.22272	4.25133	4.37215	4.42492	4.46171	4.38435	4.60952	4.39894	4.36653	4.34973	4.40551	4.39555	4.31971	4.49224	4.19833	4.2583	4.5592	4.31341	4.41387	4.33975	4.55992
TC01001888.hg.1	4.98148	4.97511	5.05677	4.92319	4.91718	5.01943	4.978	4.96457	5.04699	5.05126	5.18462	4.85985	5.08439	4.91823	5.01668	5.12742	4.97808	5.00821	5.00285	5.06628	4.99913	5.25313	5.01301	5.02685
TC01001889.hg.1	4.88647	4.95538	5.03022	5.21888	4.62631	4.91412	5.09082	5.03891	4.85977	5.15974	5.32373	5.14995	5.15657	5.49955	5.78043	4.58071	5.68709	5.09201	5.18262	4.92947	5.03784	5.30048	4.98516	4.71589
TC01001890.hg.1	4.3242	3.88439	4.26812	4.223	4.0036	3.8198	4.28781	3.93976	3.8307	3.72175	4.1013	3.73887	3.86528	4.00343	3.71387	3.87335	3.85565	4.17028	3.8407	4.05528	3.90205	4.13196	3.71615	3.8474
TC01001891.hg.1	4.22226	5.21437	4.69496	4.66969	4.58594	4.69247	4.71633	4.96594	4.0152	4.1939	4.97313	3.956	4.92461	4.58312	4.79949	4.4055	4.04711	4.27018	4.06823	4.35152	4.47236	5.10786	4.18154	4.92104
TC01001892.hg.1	4.47626	4.52585	4.28555	4.73156	4.41988	4.31901	4.42157	4.54777	4.33472	4.02299	4.31833	4.3821	4.15517	4.16854	4.63286	4.16523	4.3204	4.78442	4.24641	4.03938	4.03689	4.64978	4.37122	4.4322
TC01001893.hg.1	5.8875	5.37796	4.90374	5.36469	5.53507	4.94002	4.93567	5.42328	5.54608	5.45822	5.21203	5.10742	5.23072	4.61101	4.90475	5.75012	5.39452	5.18959	5.67768	4.78697	5.67818	5.19821	5.35522	5.84953
TC01001894.hg.1	3.83196	4.08565	3.6985	4.26455	3.95578	3.80679	4.00365	3.53664	3.87862	3.36688	3.95995	4.14573	3.44086	3.53243	3.83619	3.53516	3.55897	3.61782	3.47793	3.9298	3.83802	3.45597	3.55838	3.46044
TC01001895.hg.1	7.38113	7.71691	7.25818	7.34022	7.91515	7.45733	7.44552	7.61827	7.30584	7.85658	7.76622	7.36315	7.30809	7.18317	6.83669	7.50841	7.40256	7.56281	7.55054	7.23599	7.21748	7.19767	7.46625	7.78699
TC01001896.hg.1	10.2435	10.0222	8.77279	10.4099	10.8865	10.8397	9.93029	10.493	10.3725	10.8133	11.2896	10.7366	10.9734	9.85243	10.6954	10.3142	10.5437	11.4308	12.002	11.074	10.8147	9.68673	10.8866	11.6801
TC01001898.hg.1	3.54697	3.90555	3.99135	4.80002	3.68487	4.19449	3.6884	4.34983	4.63518	4.18655	3.94442	3.77672	3.49547	3.4202	3.91463	4.04155	4.13467	4.26858	3.72863	4.24595	3.6087	3.36912	3.673	4.02957
TC01001899.hg.1	3.45308	3.25673	3.31711	3.20061	3.27266	3.30214	3.7066	3.15024	3.4767	3.32261	3.14712	3.2382	3.09364	3.2888	3.34529	3.24424	3.55132	3.62197	3.54167	3.76103	3.65989	3.14832	3.41775	3.34075
TC01001900.hg.1	7.32509	7.35309	7.18902	6.25473	7.34511	6.93195	7.5539	7.40106	7.2528	7.35035	7.30379	7.27346	7.25361	7.68028	7.05696	7.33289	7.48309	7.46838	7.30407	7.25629	7.15203	7.64659	7.76954	7.21564
TC01001901.hg.1	5.77916	6.21816	5.58074	5.43438	5.45723	5.67557	5.60868	5.68207	5.8897	5.68714	5.49058	5.8954	5.82259	6.25148	6.00551	5.87779	5.94137	6.78554	5.54317	4.6829	6.02776	6.40288	6.57213	6.16141
TC01001902.hg.1	9.40187	9.32898	8.20676	8.00869	9.34103	9.63445	9.53945	9.49671	10.0337	9.29343	9.71811	10.0726	9.86881	9.38469	9.88648	9.76302	9.44492	9.99052	11.7419	9.32352	9.37749	9.69424	9.41862	10.3962
TC01001903.hg.1	3.47554	3.82097	3.91931	3.73889	3.59995	3.73895	3.75305	3.87614	3.56219	3.51287	3.58437	3.66639	3.77741	3.28042	3.49658	3.23687	3.77926	3.53563	3.66573	4.00787	3.03638	3.40591	3.39521	3.99336
TC01001904.hg.1	4.21025	3.98229	4.02662	3.93463	4.12748	3.99636	3.70042	4.04045	4.17683	4.34481	4.20884	3.95542	3.98494	3.79865	4.01134	4.14207	4.31198	4.53463	4.56861	4.21752	4.11234	4.01691	4.27727	4.56409
TC01001905.hg.1	5.23863	5.20404	5.05838	5.05821	5.08626	5.05551	5.36797	5.06334	5.27524	5.11631	5.14701	5.01093	5.33955	5.27462	5.30471	5.33953	5.13197	5.00286	5.02254	5.21031	5.23257	5.34766	5.19808	5.12195
TC01001906.hg.1	3.6796	3.81187	3.95572	4.51598	4.14774	4.20781	3.97499	3.81474	3.70614	3.72438	4.11334	4.15161	3.89452	3.83291	3.94919	3.76132	4.11675	3.8687	3.82387	4.18102	3.51962	3.6557	4.17932	4.09336
TC01001907.hg.1	7.34663	7.41152	7.35594	7.40385	7.48836	7.7287	7.64457	7.50127	7.26374	7.64923	7.53513	7.69062	7.66101	7.35792	7.28944	7.34706	7.51191	7.16075	7.55572	7.35679	7.5904	7.57127	7.47577	7.79061
TC01001908.hg.1	4.14298	4.06394	4.21954	4.19812	4.28686	4.54503	4.34411	4.17778	4.24756	4.03997	4.34816	4.49097	4.50879	4.38583	4.70128	4.66405	4.23963	4.34383	4.68978	4.8144	5.51247	4.01648	4.57341	4.39415
TC01001909.hg.1	6.71303	6.98441	7.08464	6.21364	6.64253	6.6055	7.08747	6.74431	6.82919	6.54938	7.08754	6.51191	7.00138	7.27739	6.85069	7.25198	7.02425	6.65817	6.46253	6.88016	6.97784	7.38448	6.74919	6.7768
TC01001910.hg.1	3.91122	3.67047	3.85611	3.92373	3.86877	3.86012	3.61848	3.80188	3.79006	3.88946	3.78815	3.66609	3.86276	3.7118	3.70263	3.78777	3.86705	3.97104	3.85381	3.6979	3.88441	3.71196	3.82055	3.77177
TC01001911.hg.1	4.92684	5.32179	5.03851	5.43438	5.39773	5.33809	5.31508	5.09017	5.45232	5.52023	5.38251	5.53257	5.27287	5.17353	5.0393	5.29704	5.30378	5.76851	6.08938	5.33237	5.19085	5.21417	5.27264	5.78339
TC01001912.hg.1	3.20969	3.57046	3.56611	3.63938	3.33476	3.8242	3.29425	3.29457	3.52076	3.46778	3.66451	3.5785	3.50574	3.43885	3.83049	3.55416	3.52194	3.75751	3.47156	3.79056	4.05915	3.30796	3.90829	3.37554
TC01001913.hg.1	6.08913	5.98566	6.16052	5.83669	6.13627	5.80651	6.32873	6.03934	6.32753	6.03906	6.13009	5.94134	6.12045	6.55185	6.24503	6.41791	6.1438	6.19875	5.90994	6.16412	6.04663	6.63328	6.36673	5.96987
TC01001914.hg.1	4.29728	4.22857	4.22651	4.41043	4.3999	4.1654	4.15896	4.18294	4.15032	4.11757	4.10515	4.14219	4.02389	4.11448	4.18345	4.11771	4.11106	4.10567	4.18645	4.09286	4.20038	4.01629	4.03443	4.10945
TC01001915.hg.1	8.20854	8.20999	8.26963	7.65628	8.09922	7.69773	8.79806	8.13192	8.16548	8.17215	8.22222	8.16701	8.37736	8.72671	8.16287	8.30022	8.467	8.22949	7.89141	7.99272	7.96608	8.69585	8.19311	8.04325
TC01001916.hg.1	5.92637	5.81391	5.93557	5.56736	5.86083	5.69699	6.06987	5.91807	5.90668	5.88753	5.92211	5.95225	5.75262	6.13473	6.19705	5.92648	5.93274	5.99151	5.73262	6.02726	5.77654	5.82791	6.08609	5.74511
TC01001917.hg.1	7.41052	7.32578	6.75465	6.78428	6.73459	7.15151	7.13089	7.28452	6.95932	6.93324	6.73002	7.03388	7.33114	6.60967	7.232	6.68952	7.04527	6.95469	7.09464	6.47713	7.19374	6.8219	6.98325	6.95645
TC01001918.hg.1	7.01827	6.64576	5.90694	5.87171	6.7384	6.9186	6.20428	6.98048	5.68824	6.45182	6.09451	5.98095	6.59369	5.8362	6.53079	6.25047	5.9371	6.35717	6.49172	5.19628	6.48456	6.69104	6.30404	7.14445
TC01001919.hg.1	7.08713	6.11086	6.43975	6.24548	5.98565	6.57134	6.1406	7.07927	6.52957	6.44289	6.18063	6.72974	6.94866	6.04654	6.91163	5.89082	6.47215	6.73846	6.86123	6.15374	6.94098	6.33424	7.11587	6.38608
TC01001921.hg.1	3.92111	4.16922	3.98472	3.78177	4.5103	4.21901	3.73856	4.19553	3.98777	3.83093	4.17479	4.06709	3.74037	4.16218	3.90636	3.92409	4.12145	4.21378	4.14586	4.19044	4.08303	3.90951	4.11612	3.71636
TC01001922.hg.1	3.73007	3.52806	3.44516	3.56067	3.48241	3.86333	3.49087	3.46242	3.39732	3.26385	3.27349	3.59395	3.42444	3.04815	3.10188	3.32624	3.65255	3.46014	3.27101	3.29833	3.02711	3.09763	3.18622	3.50572
TC01001923.hg.1	3.98678	4.30893	3.96251	5.13134	3.66974	3.67767	4.13735	4.01612	3.90692	3.72404	3.94612	4.5173	4.12018	4.0565	4.43485	3.90905	3.69062	3.91486	3.78771	3.95865	3.83994	3.54409	4.28166	4.48801
[truncated: 44,485 more rows]

## Sheet: Matrix No Vertebral Fracture 
ID_REF	SAMPLE 25	SAMPLE 26	SAMPLE 27	SAMPLE 28	SAMPLE 29	SAMPLE 30	SAMPLE 31	SAMPLE 32	SAMPLE 33	SAMPLE 34	SAMPLE 35	SAMPLE 36
[truncated: 46,361 more rows]
